# Supplementary material for: Efficient removal of arsenic (V) and methyl orange from aqueous solution using hollow magnetic chitosan composite microspheres: Low arsenic concentration, high adsorption capacity, and minimal adsorbent requirement
Source: PLoS One. 2025 Dec 12;20(12):e0337694. doi: 10.1371/journal.pone.0337694 (PMC12700423; doi:10.1371/journal.pone.0337694)
Supplement: S1 Data — (XLSX) [file pone.0337694.s001.xlsx]

## Sheet: As(V)
Adsorbent Dose (g/lit)	q As(V) (mg/g)	Ce(mg/lit)	%R		Rep1	Rep2	Rep2	Average	STDEV
0.05	96.12	25.19	16.02		94.75	95.78	97.83	96.12	1.56
0.1	88.25	21.17	29.41		86.50	88.00	90.25	88.25	1.88
0.3	66.78	9.96	66.78		65.10	66.50	68.74	66.78	1.83
0.5	53.86	5.24	82.51		52.50	53.80	55.30	53.86	1.40
0.8	31.2	5.01	83.27		29.90	31.20	33.46	31.20	1.35
1	25.16	4.82	83.91		23.80	25.00	26.70	25.16	1.45
1.2	21.09	4.69	84.36		19.10	23.17	21.00	21.09	2.03
1.5	16.89	4.66	84.46		15.50	16.81	18.37	16.89	1.43
2	12.7	4.59	84.69		10.90	12.60	14.61	12.70	1.85
Ci:30 ppm
pH:5
Time:60 min

## Sheet: Methyl Orange
Adsorbent Dose (g/lit)	q MO (mg/g)	Ce(mg/lit)	%R		Rep1	Rep2	Rep2	Average	STDEV
0.05	264.71	16.28	45.72		258.50	264	271.65	264.71	6.60
0.1	142.54	15.62	47.92		137.50	142	148.12	142.54	5.33
0.3	48.02	15.59	48.02		40.51	48.00	55.56	48.02	7.53
0.5	28.93	15.53	48.22		23.50	28.50	34.80	28.93	5.66
0.8	18.21	15.48	48.4		18.21	12.40	24.02	18.21	5.81
1	14.64	15.42	48.59		9.75	20.07	14.10	14.64	5.18
1.2	12.16	15.39	48.7		12.25	15.75	8.50	12.16	3.62
1.5	9.5	15.35	48.81		9.84	14.33	4.34	9.50	4.99
2	7.4	15.34	48.85		7.42	10.60	4.20	7.40	3.20
Ci:30 ppm
pH:5
Time:60 min
