# Supplementary material for: Efficient removal of arsenic (V) and methyl orange from aqueous solution using hollow magnetic chitosan composite microspheres: Low arsenic concentration, high adsorption capacity, and minimal adsorbent requirement
Source: PLoS One. 2025 Dec 12;20(12):e0337694. doi: 10.1371/journal.pone.0337694 (PMC12700423; doi:10.1371/journal.pone.0337694)
Supplement: S2 Data — (XLSX) [file pone.0337694.s002.xlsx]

## Sheet: Phosphate
C_phosphate (mg/lit)	q As (V) (mg/g)	Ce (mg/it)	Rep1	Rep2	Rep3	Average	STDEV			Ci As(V)=5 ppm
0	9.93	0.035	11.174	10.63	10.12	9.93	0.49			pH=5
5	9.69	0.155	9.55	9.91	9.61	9.69	0.19			0.5 g/lit
10	9.44	0.28	8.92	9.12	10.28	9.44	0.73			Time=60 min
20	8.49	0.75	8.66	9.00	10.09	8.49	0.73
30	8.00	1.00	7.50	8.70	7.80	8.00	0.62
50	7.38	1.31	7.05	7.94	7.15	7.38	0.48

## Sheet: Sulfate
C_sulfate (mg/lit)	q As (V) (mg/g)	Ce (mg/lit)	Rep1	Rep2	Rep3	Average	STDEV			Ci As(V)=5 ppm
0	9.93	0.035	11.174	10.63	10.12	9.93	0.49			pH=5
5	9.83	0.085	9.14	9.83	10.52	9.83	0.69			0.5 g/lit
10	9.68	0.16	9.33	10.06	9.65	9.68	0.36			Time=60 min
20	9.52	0.24	8.98	9.70	9.88	9.52	0.47
30	9.31	0.34	8.70	9.28	9.95	9.31	0.62
50	8.88	0.56	8.70	8.97	8.99	8.88	0.16
