# Supplementary material for: Efficient removal of arsenic (V) and methyl orange from aqueous solution using hollow magnetic chitosan composite microspheres: Low arsenic concentration, high adsorption capacity, and minimal adsorbent requirement
Source: PLoS One. 2025 Dec 12;20(12):e0337694. doi: 10.1371/journal.pone.0337694 (PMC12700423; doi:10.1371/journal.pone.0337694)
Supplement: S3 Data — (XLSX) [file pone.0337694.s003.xlsx]

## Sheet: BET
No	Pe/Kpa	P0/Kpa	P/P0	P/Va(P0-P)
1	2.4216	88	0.0275182	0.00236444					slope	0.05031
2	4.8229	88	0.0548057	0.00373727					Intercept	0.00098
3	5.9951	88	0.0681261	0.00440743					Vm	19.497
4	7.4918	88	0.0851341	0.0052631					a s,BET	202.174
5	9.2117	88	0.104678	0.00624637					C	98.51
6	11.459	88	0.130216	0.00753116
7	12.939	88	0.147034	0.00837729
8	14.367	88	0.163261	0.00919368				File Name		001490 HASHEMI.DAT
9	16.046	88	0.182341	0.0101536				Date of measurement		2022-03-09
10	19.478	88	0.221341	0.0121157				Time of measurement		08:04:27
11	24.378	88	0.277023	0.014917				COMMENT1		HESGAR M.SABA
12	26.094	88	0.296523	0.0158981				COMMENT2		Saba-analyze
13	30.564	88	0.347318	0.0184536				COMMENT3		pre treated @ VACUM for 2 h
14	38.06	88	0.4325	0.0227391				COMMENT4		ISO159102-2
15	41.049	88	0.466466	0.0244479				Serial number		283
								Version
								Saturated vapor pressure		88	[kPa]

## Sheet: AdsDes
No	pi/kPa	pe/kPa	pe2/kPa	p0/kPa	p/p0	Va/cm3(STP) g-1
ADS
1	0	2.4216	0	88	0.0275182	3.7068
2	0	4.8229	0	88	0.0548057	3.07653
3	0	5.9951	0	88	0.0681261	4.06588
4	0	7.4918	0	88	0.0851341	4.71191
5	0	9.2117	0	88	0.104678	5.34099
6	0	11.459	0	88	0.130216	6.07265
7	0	12.939	0	88	0.147034	6.52757
8	0	14.367	0	88	0.163261	6.95799
9	0	16.046	0	88	0.182341	7.46168
10	0	19.478	0	88	0.221341	8.50993
11	0	24.378	0	88	0.277023	10.1145
12	0	26.094	0	88	0.296523	10.7207
13	0	30.564	0	88	0.347318	12.4431
14	0	38.06	0	88	0.4325	15.9584
15	0	41.049	0	88	0.466466	17.6576
16	0	46.095	0	88	0.523807	21.0611
17	0	50.204	0	88	0.5705	24.4922
18	0	54.678	0	88	0.621341	29.1799
19	0	58.941	0	88	0.669784	34.9805
20	0	63.233	0	88	0.718557	42.8294
21	0	67.382	0	88	0.765705	53.5154
22	0	71.308	0	88	0.810318	68.5116
23	0	75.284	0	88	0.8555	86.597
24	0	79.015	0	88	0.897898	136.034
25	0	82.07	0	88	0.932614	211.36
26	0	83.441	0	88	0.948193	300.563
27	0	85.306	0	88	0.969386	362.9
28	0	87.74	0	88	0.997045	449.58
DES
1	0	85.554	0	88	0.98	409.567
2	0	83.692	0	88	0.951045	328.45
3	0	82.662	0	88	0.939341	302.98
4	0	81.546	0	88	0.926659	251.415
5	0	79.863	0	88	0.91	197.8
6	0	79.405	0	88	0.9	176.564
7	0	75.539	0	88	0.858398	125.952
8	0	74.744	0	88	0.84	106.56
9	0	68.112	0	88	0.774	74.1469
10	0	65.147	0	88	0.740307	63.0661
11	0	59.935	0	88	0.68108	49.2328
12	0	55.619	0	88	0.632034	38.1177
13	0	51.035	0	88	0.579943	29.5405
14	0	46.655	0	88	0.53017	25.5823
15	0	42.221	0	88	0.479784	21.487
16	0	37.869	0	88	0.43033	20.1222
17	0	33.415	0	88	0.379716	19.1704
18	0	29.217	0	88	0.332011	16.7213
19	0	26.219	0	88	0.297943	15.1158
