# Supplementary material for: Efficient removal of arsenic (V) and methyl orange from aqueous solution using hollow magnetic chitosan composite microspheres: Low arsenic concentration, high adsorption capacity, and minimal adsorbent requirement
Source: PLoS One. 2025 Dec 12;20(12):e0337694. doi: 10.1371/journal.pone.0337694 (PMC12700423; doi:10.1371/journal.pone.0337694)
Supplement: S4 Data — (XLSX) [file pone.0337694.s004.xlsx]

## Sheet: As(V)
(W/V) of Chitosan (g/100 ml)(%)	q As(V) (mg/g)	Ce (mg/lit)		Rep1	Rep2	Rep3	Average	STDEV
1	5.86	24.13		5.48	6.28	5.82	5.86	0.40
1.5	17.16	12.84		17.56	16.41	17.51	17.16	0.65
2	25.46	4.54		24.98	25.64	25.76	25.46	0.42
2.5	27.02	2.98		26.57	26.92	27.57	27.02	0.50
Ci=30ppm or (mg/lit)
Adsorbent does:1g/lit
V=25 ml
0.025 gr
Time:60 min

## Sheet: Methyl Orange
(W/V) of Chitosan (g/100 ml)(%)	q MO (mg/g)	Ce (mg/lit)		Rep1	Rep2	Rep3	Average	STDEV
1	9.48	22.44		9.05	9.97	9.43	9.48	0.46
1.5	21.24	13.20		20.97	21.05	21.70	21.24	0.40
2	35.3	2.00		34.70	35.20	36.00	35.30	0.65
2.5	36.46	1.20		36.00	35.50	36.90	36.46	0.45
Ci=30ppm or (mg/lit)
Adsorbent does:0.8 g/lit
V=25 ml
0.020 gr
Time:60 min
