# Supplementary material for: Efficient removal of arsenic (V) and methyl orange from aqueous solution using hollow magnetic chitosan composite microspheres: Low arsenic concentration, high adsorption capacity, and minimal adsorbent requirement
Source: PLoS One. 2025 Dec 12;20(12):e0337694. doi: 10.1371/journal.pone.0337694 (PMC12700423; doi:10.1371/journal.pone.0337694)
Supplement: S5 Data — (XLSX) [file pone.0337694.s005.xlsx]

## Sheet: Methyl Orange
Recycle	q MO(mg/g)	Ce (mg/lit)	Mass of dye released ( first 12h) (mg)	Mass of dye released ( second 12h) (mg)	% Desorption	% Reduction q	%R=% Capacity Remaning	Adsorption Conditions	desorption Conditions
1	740.31	45.96	9.63	4.13	89.36	0	100	Ci=120 ppm	Volum of desorption solution= 100 ml
2	713.41	48.66	7.36	4.90	86.17	3.76	96.36	pH= 3	Time= 12 h+12h
3	691.2	50.88	6.31	5.16	83.02	6.63	93.36	0.1g/lit	0.2 M (NaOH)+30 % v/v Ethanol
4	673.07	52.69	7.68	3.13	80.41	9.08	90.91	Time=60 min
							% Desorption=[Mass of dye released in desorption solution (first 12h +second 12 h) / Mass of dye adsorbed on the adsorbent] ×100	% Reduction q= [(q1-qn) / q1]×100	% Capacity Remaning= (qn/q1)×100
Rep1	Rep2	Rep3	Average	STDEV
733.00	747.83	740.10	740.312	7.41
712.30	725.43	702.50	713.41	11.50
691.10	701.00	681.50	691.2	9.75
673.90	687.05	658.27	673.07	14.40

## Sheet: As(V)
Recycle	q As (V) (mg/g)	Ce (mg/lit)	Mass of dye released ( first 12h) (mg)	Mass of dye released ( second 12h) (mg)	% Desorption	% Reduction q	%R=% Capacity Remaning	Adsorption Conditions	desorption Conditions
1	52.83	3.60	0.47	0.11	90	0	100	Ci=30 ppm	Volum of desorption solution= 50 ml
2	51.24	4.40	0.33	0.224	87.51	2.99	97.02	pH= 5	Time= 12 h+12h
3	49.84	5.08	0.30	0.221	84.61	5.58	94.42	0.5 g/lit	0.1 M NaOH
4	48.35	5.84	0.34	0.14	81.13	8.51	91.48	Time=60 min
Rep1	Rep2	Rep3	Average	STDEV
52.90	53.34	52.25	52.83	0.54
51.00	50.10	52.62	51.24	1.27
49.88	49.20	50.45	49.84	0.62
50.00	48.10	46.95	48.35	1.54
