# Supplementary material for: Efficient removal of arsenic (V) and methyl orange from aqueous solution using hollow magnetic chitosan composite microspheres: Low arsenic concentration, high adsorption capacity, and minimal adsorbent requirement
Source: PLoS One. 2025 Dec 12;20(12):e0337694. doi: 10.1371/journal.pone.0337694 (PMC12700423; doi:10.1371/journal.pone.0337694)
Supplement: S6 Data — (XLSX) [file pone.0337694.s006.xlsx]

## Sheet: FTIR
Wavenumbers (cm-1)	Transmittance (a.u.) Of Polystyrene	Transmittance (a.u.) Of PS- Fe3O4	Transmittance (a.u.) Of PS-Fe3O4-SiO2	Transmittance (a.u.) Of Hollow Fe3O4-SiO2	Transmittance (a.u.) Of Hollow Fe3O4-SiO2-Chitosan	Transmittance (a.u.) Of Hollow Fe3O4-SiO2-Chitosan-MO	Transmittance (a.u.) Of Hollow Fe3O4-SiO2-Chitosan-As
3998.34	0	0	0	0	0	0	0
3997.37	0	0	0	7e-05	6e-05	6e-05	6e-05
3996.41	0	0	0	0.00013	0.00012	0.00012	0.00012
3995.44	0	0	0	0.0002	0.00018	0.00018	0.00018
3994.48	0	0	0	0.00026	0.00024	0.00024	0.00024
3993.52	0.00015	0.00015	0	0.00031	0.00029	0.00029	0.00029
3992.55	0.0005	0.0005	0	0.00035	0.00033	0.00033	0.00033
3991.59	0.00111	0.00111	0	0.00037	0.00035	0.00035	0.00035
3990.62	0.00201	0.00201	0	0.00037	0.00036	0.00036	0.00036
3989.66	0.0032	0.0032	0	0.00035	0.00035	0.00035	0.00035
3988.69	0.00464	0.00464	0	0.00032	0.00034	0.00034	0.00034
3987.73	0.00627	0.00627	0	0.00029	0.00031	0.00031	0.00031
3986.76	0.00796	0.00796	0	0.00025	0.00029	0.00029	0.00029
3985.8	0.00957	0.00957	0	0.00022	0.00027	0.00027	0.00027
3984.84	0.01094	0.01094	0	0.0002	0.00026	0.00026	0.00026
3983.87	0.01193	0.01193	1e-05	0.0002	0.00026	0.00026	0.00026
3982.91	0.01241	0.01241	2e-05	0.0002	0.00027	0.00027	0.00027
3981.94	0.01232	0.01232	3e-05	0.0002	0.00027	0.00027	0.00027
3980.98	0.01164	0.01164	4e-05	0.0002	0.00027	0.00027	0.00027
3980.01	0.01044	0.01044	6e-05	0.00019	0.00027	0.00027	0.00027
3979.05	0.00885	0.00885	7e-05	0.00017	0.00026	0.00026	0.00026
3978.09	0.00706	0.00706	0.0001	0.00015	0.00025	0.00025	0.00025
3977.12	0.00527	0.00527	0.00013	0.00013	0.00025	0.00025	0.00025
3976.16	0.00371	0.00371	0.00016	0.00011	0.00025	0.00025	0.00025
3975.19	0.00255	0.00255	0.0002	0.00011	0.00026	0.00026	0.00026
3974.23	0.0019	0.0019	0.00023	0.00012	0.00027	0.00027	0.00027
3973.26	0.00182	0.00182	0.00026	0.00013	0.00029	0.00029	0.00029
3972.3	0.00226	0.00226	0.00027	0.00013	0.00029	0.00029	0.00029
3971.33	0.00312	0.00312	0.00027	0.00013	0.00027	0.00027	0.00027
3970.37	0.00424	0.00424	0.00026	0.00011	0.00024	0.00024	0.00024
3969.41	0.00545	0.00545	0.00023	9e-05	0.0002	0.0002	0.0002
3968.44	0.0066	0.0066	0.00019	6e-05	0.00015	0.00015	0.00015
3967.48	0.00755	0.00755	0.00015	4e-05	0.0001	0.0001	0.0001
3966.51	0.00824	0.00824	0.0001	2e-05	5e-05	5e-05	5e-05
3965.55	0.00864	0.00864	6e-05	1e-05	2e-05	2e-05	2e-05
3964.58	0.00879	0.00879	2e-05	2e-05	0	0	0
3963.62	0.00872	0.00872	0	4e-05	0	0	0
3962.66	0.00852	0.00852	0	7e-05	1e-05	1e-05	1e-05
3961.69	0.00825	0.00825	0	0.00011	3e-05	3e-05	3e-05
3960.73	0.00794	0.00794	1e-05	0.00014	6e-05	6e-05	6e-05
3959.76	0.00761	0.00761	3e-05	0.00016	8e-05	8e-05	8e-05
3958.8	0.00725	0.00725	6e-05	0.00017	9e-05	9e-05	9e-05
3957.83	0.00683	0.00683	9e-05	0.00018	0.0001	0.0001	0.0001
3956.87	0.00633	0.00633	0.00012	0.00018	0.00011	0.00011	0.00011
3955.9	0.00572	0.00572	0.00015	0.0002	0.00013	0.00013	0.00013
3954.94	0.00499	0.00499	0.00018	0.00025	0.00017	0.00017	0.00017
3953.98	0.00416	0.00416	0.00022	0.00034	0.00026	0.00026	0.00026
3953.01	0.00325	0.00325	0.00027	0.00047	0.00038	0.00038	0.00038
3952.05	0.00232	0.00232	0.00031	0.00065	0.00054	0.00054	0.00054
3951.08	0.00146	0.00146	0.00036	0.00085	0.00074	0.00074	0.00074
3950.12	0.00074	0.00074	0.0004	0.00107	0.00094	0.00094	0.00094
3949.15	0.00023	0.00023	0.00043	0.00127	0.00114	0.00114	0.00114
3948.19	0	0	0.00046	0.00144	0.0013	0.0013	0.0013
3947.23	8e-05	8e-05	0.00048	0.00154	0.0014	0.0014	0.0014
3946.26	0.00049	0.00049	0.00049	0.00156	0.00144	0.00144	0.00144
3945.3	0.00122	0.00122	0.00049	0.00152	0.0014	0.0014	0.0014
3944.33	0.00223	0.00223	0.00049	0.00142	0.00132	0.00132	0.00132
3943.37	0.00346	0.00346	0.00048	0.0013	0.00121	0.00121	0.00121
3942.4	0.00485	0.00485	0.00048	0.00118	0.00109	0.00109	0.00109
3941.44	0.00632	0.00632	0.00047	0.00108	0.00098	0.00098	0.00098
3940.47	0.00779	0.00779	0.00048	0.00101	0.0009	0.0009	0.0009
3939.51	0.0092	0.0092	0.00049	0.00098	0.00084	0.00084	0.00084
3938.55	0.01046	0.01046	0.00051	0.00099	0.00083	0.00083	0.00083
3937.58	0.01152	0.01152	0.00054	0.00105	0.00087	0.00087	0.00087
3936.62	0.01232	0.01232	0.00059	0.00115	0.00096	0.00096	0.00096
3935.65	0.01282	0.01282	0.00065	0.00129	0.0011	0.0011	0.0011
3934.69	0.01299	0.01299	0.0007	0.00145	0.00126	0.00126	0.00126
3933.72	0.01283	0.01283	0.00075	0.0016	0.00141	0.00141	0.00141
3932.76	0.01237	0.01237	0.00078	0.00172	0.00154	0.00154	0.00154
3931.8	0.01164	0.01164	0.00079	0.0018	0.00162	0.00162	0.00162
3930.83	0.01073	0.01073	0.00078	0.00181	0.00163	0.00163	0.00163
3929.87	0.00973	0.00973	0.00075	0.00177	0.00158	0.00158	0.00158
3928.9	0.00875	0.00875	0.00071	0.00168	0.00149	0.00149	0.00149
3927.94	0.00789	0.00789	0.00067	0.00157	0.00139	0.00139	0.00139
3926.97	0.00724	0.00724	0.00062	0.00146	0.00129	0.00129	0.00129
3926.01	0.00686	0.00686	0.00059	0.00139	0.00122	0.00122	0.00122
3925.04	0.00677	0.00677	0.00057	0.00136	0.0012	0.0012	0.0012
3924.08	0.00693	0.00693	0.00056	0.00138	0.00123	0.00123	0.00123
3923.12	0.00728	0.00728	0.00055	0.00144	0.0013	0.0013	0.0013
3922.15	0.00772	0.00772	0.00055	0.00153	0.00138	0.00138	0.00138
3921.19	0.00815	0.00815	0.00055	0.00161	0.00145	0.00145	0.00145
3920.22	0.00848	0.00848	0.00054	0.00168	0.00151	0.00151	0.00151
3919.26	0.00865	0.00865	0.00052	0.00172	0.00153	0.00153	0.00153
3918.29	0.00865	0.00865	0.00048	0.00171	0.00151	0.00151	0.00151
3917.33	0.00853	0.00853	0.00042	0.00163	0.00143	0.00143	0.00143
3916.36	0.00839	0.00839	0.00034	0.00149	0.00129	0.00129	0.00129
3915.4	0.00836	0.00836	0.00025	0.00127	0.00109	0.00109	0.00109
3914.44	0.00857	0.00857	0.00016	0.001	0.00084	0.00084	0.00084
3913.47	0.00915	0.00915	8e-05	0.00071	0.00057	0.00057	0.00057
3912.51	0.01017	0.01017	2e-05	0.00042	0.00032	0.00032	0.00032
3911.54	0.01164	0.01164	0	0.00019	0.00012	0.00012	0.00012
3910.58	0.01349	0.01349	2e-05	4e-05	1e-05	1e-05	1e-05
3909.61	0.0156	0.0156	9e-05	0	0	0	0
3908.65	0.01779	0.01779	0.00021	6e-05	6e-05	6e-05	6e-05
3907.69	0.01984	0.01984	0.00036	0.00024	0.00022	0.00022	0.00022
3906.72	0.02158	0.02158	0.00054	0.00052	0.0005	0.0005	0.0005
3905.76	0.02283	0.02283	0.00073	0.00091	0.00086	0.00086	0.00086
3904.79	0.0235	0.0235	0.0009	0.00135	0.00128	0.00128	0.00128
3903.83	0.02355	0.02355	0.00105	0.00181	0.00171	0.00171	0.00171
3902.86	0.02304	0.02304	0.00115	0.00223	0.0021	0.0021	0.0021
3901.9	0.02205	0.02205	0.00118	0.00256	0.00239	0.00239	0.00239
3900.93	0.02074	0.02074	0.00115	0.00276	0.00256	0.00256	0.00256
3899.97	0.01924	0.01924	0.00108	0.00284	0.00262	0.00262	0.00262
3899.01	0.01769	0.01769	0.00097	0.00281	0.00256	0.00256	0.00256
3898.04	0.0162	0.0162	0.00085	0.00269	0.00243	0.00243	0.00243
3897.08	0.01484	0.01484	0.00073	0.00251	0.00224	0.00224	0.00224
3896.11	0.01364	0.01364	0.00062	0.00227	0.002	0.002	0.002
3895.15	0.01261	0.01261	0.00053	0.002	0.00174	0.00174	0.00174
3894.18	0.01177	0.01177	0.00046	0.00174	0.00148	0.00148	0.00148
3893.22	0.0111	0.0111	0.00042	0.00151	0.00127	0.00127	0.00127
3892.26	0.01063	0.01063	0.0004	0.00136	0.00114	0.00114	0.00114
3891.29	0.01038	0.01038	0.00041	0.00129	0.00109	0.00109	0.00109
3890.33	0.0104	0.0104	0.00045	0.0013	0.00112	0.00112	0.00112
3889.36	0.0107	0.0107	0.00051	0.00137	0.0012	0.0012	0.0012
3888.4	0.01129	0.01129	0.00058	0.00146	0.00131	0.00131	0.00131
3887.43	0.01214	0.01214	0.00065	0.00155	0.00142	0.00142	0.00142
3886.47	0.01319	0.01319	0.00071	0.00164	0.00151	0.00151	0.00151
3885.5	0.01434	0.01434	0.00075	0.00171	0.00159	0.00159	0.00159
3884.54	0.01547	0.01547	0.00078	0.00176	0.00163	0.00163	0.00163
3883.58	0.01644	0.01644	0.00078	0.00178	0.00162	0.00162	0.00162
3882.61	0.01715	0.01715	0.00075	0.00175	0.00157	0.00157	0.00157
3881.65	0.0175	0.0175	0.0007	0.0017	0.00146	0.00146	0.00146
3880.68	0.01745	0.01745	0.00065	0.00163	0.00134	0.00134	0.00134
3879.72	0.01701	0.01701	0.0006	0.00156	0.00122	0.00122	0.00122
3878.75	0.01624	0.01624	0.00057	0.00149	0.0011	0.0011	0.0011
3877.79	0.01523	0.01523	0.00055	0.00143	0.00099	0.00099	0.00099
3876.83	0.01408	0.01408	0.00055	0.00136	0.00089	0.00089	0.00089
3875.86	0.01292	0.01292	0.00057	0.00132	0.00082	0.00082	0.00082
3874.9	0.01185	0.01185	0.00061	0.00132	0.00081	0.00081	0.00081
3873.93	0.01092	0.01092	0.00067	0.00139	0.00087	0.00087	0.00087
3872.97	0.0102	0.0102	0.00075	0.00152	0.001	0.001	0.001
3872	0.00968	0.00968	0.00083	0.00172	0.00119	0.00119	0.00119
3871.04	0.00936	0.00936	0.0009	0.00195	0.00142	0.00142	0.00142
3870.07	0.00921	0.00921	0.00096	0.00219	0.00165	0.00165	0.00165
3869.11	0.00921	0.00921	0.00101	0.00241	0.00186	0.00186	0.00186
3868.15	0.00935	0.00935	0.00103	0.00258	0.00202	0.00202	0.00202
3867.18	0.00964	0.00964	0.00103	0.00268	0.00211	0.00211	0.00211
3866.22	0.01007	0.01007	0.001	0.00271	0.00213	0.00213	0.00213
3865.25	0.01067	0.01067	0.00096	0.00268	0.0021	0.0021	0.0021
3864.29	0.01143	0.01143	0.00092	0.00263	0.00205	0.00205	0.00205
3863.32	0.01234	0.01234	0.00089	0.00257	0.00199	0.00199	0.00199
3862.36	0.01334	0.01334	0.00088	0.00251	0.00192	0.00192	0.00192
3861.39	0.01436	0.01436	0.00087	0.00243	0.00183	0.00183	0.00183
3860.43	0.0153	0.0153	0.00088	0.0023	0.00169	0.00169	0.00169
3859.47	0.01608	0.01608	0.00089	0.00212	0.00149	0.00149	0.00149
3858.5	0.01658	0.01658	0.00091	0.00188	0.00123	0.00123	0.00123
3857.54	0.01675	0.01675	0.00091	0.0016	0.00096	0.00096	0.00096
3856.57	0.01657	0.01657	0.00091	0.00134	0.00069	0.00069	0.00069
3855.61	0.01606	0.01606	0.00091	0.00113	0.00051	0.00051	0.00051
3854.64	0.01527	0.01527	0.00091	0.00105	0.00045	0.00045	0.00045
3853.68	0.01431	0.01431	0.00091	0.00113	0.00056	0.00056	0.00056
3852.72	0.0133	0.0133	0.00092	0.00134	0.0008	0.0008	0.0008
3851.75	0.01235	0.01235	0.00093	0.00162	0.00112	0.00112	0.00112
3850.79	0.01157	0.01157	0.00092	0.00187	0.00141	0.00141	0.00141
3849.82	0.01105	0.01105	0.00089	0.00203	0.0016	0.0016	0.0016
3848.86	0.01085	0.01085	0.00086	0.00205	0.00165	0.00165	0.00165
3847.89	0.011	0.011	0.00082	0.00193	0.00157	0.00157	0.00157
3846.93	0.0115	0.0115	0.0008	0.0017	0.00137	0.00137	0.00137
3845.96	0.01234	0.01234	0.0008	0.00141	0.00113	0.00113	0.00113
3845	0.01348	0.01348	0.00085	0.00111	0.00087	0.00087	0.00087
3844.04	0.01488	0.01488	0.00093	0.00084	0.00065	0.00065	0.00137
3843.07	0.01646	0.01646	0.00104	0.00064	0.00049	0.00049	0.00146
3842.11	0.01815	0.01815	0.00116	0.00049	0.00039	0.00039	0.00155
3841.14	0.01985	0.01985	0.00126	0.00041	0.00034	0.00034	0.00164
3840.18	0.02145	0.02145	0.00134	0.00038	0.00034	0.00034	0.00171
3839.21	0.02287	0.02287	0.00137	0.0004	0.00038	0.00038	0.00176
3838.25	0.02401	0.02401	0.00137	0.00046	0.00044	0.00044	0.00178
3837.29	0.02477	0.02477	0.00132	0.00054	0.00052	0.00052	0.00175
3836.32	0.02512	0.02512	0.00124	0.00064	0.00059	0.00137	0.0017
3835.36	0.025	0.025	0.00113	0.00072	0.00064	0.00146	0.00163
3834.39	0.02442	0.02442	0.00101	0.00077	0.00065	0.00155	0.00156
3833.43	0.0234	0.0234	0.00089	0.00079	0.00064	0.00164	0.00149
3832.46	0.02198	0.02198	0.00078	0.00079	0.00061	0.00171	0.00143
3831.5	0.02025	0.02025	0.00069	0.00076	0.00057	0.00176	0.00136
3830.53	0.0183	0.0183	0.00064	0.00071	0.00052	0.00178	0.00132
3829.57	0.01625	0.01625	0.00062	0.00065	0.00048	0.00175	0.00132
3828.61	0.01421	0.01421	0.00063	0.00058	0.00043	0.0017	0.00139
3827.64	0.01231	0.01231	0.00068	0.00051	0.0004	0.00163	0.00152
3826.68	0.01066	0.01066	0.00076	0.00045	0.00038	0.00156	0.00172
3825.71	0.00933	0.00933	0.00087	0.0004	0.00037	0.00149	0.00195
3824.75	0.0084	0.0084	0.00098	0.00037	0.00038	0.00143	0.00219
3823.78	0.00786	0.00786	0.00111	0.00036	0.00041	0.00136	0.00241
3822.82	0.0077	0.0077	0.00123	0.00039	0.00047	0.00132	0.00258
3821.86	0.00785	0.00785	0.00133	0.00046	0.00058	0.00132	0.00268
3820.89	0.00824	0.00824	0.00141	0.00059	0.00073	0.00139	0.00271
3819.93	0.00877	0.00877	0.00146	0.00075	0.00089	0.00152	0.00268
3818.96	0.00936	0.00936	0.00144	0.00089	0.00104	0.00172	0.00263
3818	0.00995	0.00995	0.00137	0.001	0.00113	0.00195	0.00257
3817.03	0.01049	0.01049	0.00125	0.00105	0.00116	0.00219	0.00251
3816.07	0.011	0.011	0.00109	0.00106	0.00114	0.00241	0.00243
3815.1	0.0115	0.0115	0.00093	0.00103	0.00108	0.00258	0.0023
3814.14	0.01203	0.01203	0.00077	0.00097	0.00099	0.00268	0.00212
3813.18	0.01265	0.01265	0.00063	0.00087	0.00086	0.00271	0.00188
3812.21	0.01342	0.01342	0.00053	0.00073	0.00069	0.00268	0.0016
3811.25	0.01435	0.01435	0.00047	0.00055	0.0005	0.00263	0.00134
3810.28	0.01544	0.01544	0.00046	0.00035	0.0003	0.00257	0.00113
3809.32	0.01667	0.01667	0.0005	0.00018	0.00013	0.00251	0.00105
3808.35	0.01798	0.01798	0.00058	5e-05	3e-05	0.00243	0.00113
3807.39	0.01927	0.01927	0.00071	0	0	0.0023	0.00134
3806.43	0.02047	0.02047	0.00086	1e-05	2e-05	0.00212	0.00162
3805.46	0.02149	0.02149	0.00102	7e-05	0.0001	0.00188	0.00187
3804.5	0.02224	0.02224	0.00116	0.00015	0.00021	0.0016	0.00203
3803.53	0.02267	0.02267	0.00127	0.00024	0.00032	0.00134	0.00205
3802.57	0.02274	0.02274	0.00133	0.00035	0.00044	0.00113	0.00193
3801.6	0.02244	0.02244	0.00135	0.00047	0.00057	0.00105	0.0017
3800.64	0.02174	0.02174	0.00133	0.00061	0.00072	0.00113	0.00141
3799.67	0.02066	0.02066	0.00127	0.00076	0.00085	0.00134	0.00111
3798.71	0.01922	0.01922	0.00117	0.00088	0.00095	0.00162	0.00084
3797.75	0.01746	0.01746	0.00103	0.00095	0.001	0.00187	0.00064
3796.78	0.01542	0.01542	0.00086	0.00097	0.001	0.00203	0.00049
3795.82	0.01318	0.01318	0.00068	0.00095	0.00095	0.00205	0.00041
3794.85	0.01085	0.01085	0.00051	0.0009	0.00086	0.00193	0.00038
3793.89	0.00852	0.00852	0.00035	0.00083	0.00076	0.0017	0.0004
3792.92	0.00632	0.00632	0.00022	0.00074	0.00064	0.00141	0.00046
3791.96	0.00436	0.00436	0.00011	0.00064	0.00052	0.00111	0.00054
3790.99	0.00273	0.00273	4e-05	0.00055	0.00042	0.00084	0.00064
3790.03	0.00148	0.00148	0	0.00048	0.00034	0.00064	0.00072
3789.07	0.00063	0.00063	0	0.00042	0.00028	0.00049	0.00077
3788.1	0.00016	0.00016	1e-05	0.00037	0.00025	0.00041	0.00079
3787.14	0	0	3e-05	0.00033	0.00022	0.00038	0.00079
3786.17	5e-05	5e-05	6e-05	0.00029	0.00021	0.0004	0.00076
3785.21	0.00023	0.00023	9e-05	0.00025	0.00019	0.00046	0.00071
3784.24	0.00046	0.00046	0.00011	0.0002	0.00017	0.00054	0.00065
3783.28	0.00068	0.00068	0.00013	0.00014	0.00013	0.00064	0.00058
3782.32	0.00084	0.00084	0.00013	8e-05	9e-05	0.00072	0.00051
3781.35	0.00092	0.00092	0.00012	3e-05	4e-05	0.00077	0.00045
3780.39	0.00095	0.00095	9e-05	0	0	0.00079	0.0004
3779.42	0.00095	0.00095	7e-05	0	0	0.00079	0.00037
3778.46	0.00095	0.00095	4e-05	0	0	0.00076	0.00036
3777.49	0.00098	0.00098	2e-05	0	0	0.00071	0.00039
3776.53	0.00107	0.00107	0	1e-05	1e-05	0.00065	0.00046
3775.56	0.00124	0.00124	0	2e-05	1e-05	0.00058	0.00059
3774.6	0.00147	0.00147	0	3e-05	0	0.00051	0.00075
3773.64	0.00176	0.00176	0	4e-05	0	0.00045	0.00089
3772.67	0.0021	0.0021	0	5e-05	0	0.0004	0.001
3771.71	0.00247	0.00247	1e-05	0.0001	0	0.00037	0.00105
3770.74	0.00287	0.00287	4e-05	0.00018	0	0.00036	0.00106
3769.78	0.00329	0.00329	7e-05	0.00031	2e-05	0.00039	0.00103
3768.81	0.00374	0.00374	0.0001	0.00047	7e-05	0.00046	0.00097
3767.85	0.00421	0.00421	0.00012	0.00065	0.00013	0.00059	0.00087
3766.89	0.00471	0.00471	0.00013	0.00081	0.00018	0.00075	0.00073
3765.92	0.00522	0.00522	0.00012	0.00095	0.0002	0.00089	0.00055
3764.96	0.00573	0.00573	0.00011	0.00106	0.00019	0.001	0.00035
3763.99	0.00619	0.00619	0.0001	0.00114	0.00016	0.00105	0.00018
3763.03	0.00655	0.00655	0.0001	0.00121	0.0001	0.00106	5e-05
3762.06	0.00677	0.00677	0.00012	0.0013	4e-05	0.00103	0
3761.1	0.0068	0.0068	0.00015	0.00142	0	0.00097	1e-05
3760.13	0.00665	0.00665	0.00021	0.00161	0	0.00087	7e-05
3759.17	0.00632	0.00632	0.0003	0.00189	5e-05	0.00073	0.00015
3758.21	0.00589	0.00589	0.00041	0.00227	0.00014	0.00055	0.00024
3757.24	0.00544	0.00544	0.00054	0.00273	0.00027	0.00035	0.00035
3756.28	0.0051	0.0051	0.00068	0.00327	0.00041	0.00018	0.00047
3755.31	0.00496	0.00496	0.00081	0.00388	0.00055	5e-05	0.00061
3754.35	0.00513	0.00513	0.00094	0.00456	0.00071	0	0.00076
3753.38	0.00565	0.00565	0.00107	0.00533	0.0009	1e-05	0.00088
3752.42	0.00652	0.00652	0.0012	0.00623	0.00116	7e-05	0.00095
3751.46	0.00767	0.00767	0.00132	0.00724	0.00152	0.00015	0.00097
3750.49	0.00898	0.00898	0.00144	0.00834	0.00196	0.00024	0.00095
3749.53	0.01031	0.01031	0.00154	0.00945	0.00246	0.00035	0.0009
3748.56	0.01153	0.01153	0.00162	0.0105	0.00296	0.00047	0.00083
3747.6	0.0125	0.0125	0.00165	0.0114	0.00342	0.00061	0.00074
3746.63	0.01317	0.01317	0.00166	0.01211	0.00382	0.00076	0.00064
3745.67	0.01351	0.01351	0.00164	0.01263	0.00417	0.00088	0.00055
3744.7	0.01359	0.01359	0.00163	0.01298	0.00448	0.00095	0.00048
3743.74	0.0135	0.0135	0.00163	0.01318	0.00477	0.00097	0.00042
3742.78	0.01338	0.01338	0.00165	0.01327	0.00503	0.00095	0.00037
3741.81	0.01336	0.01336	0.0017	0.01326	0.00526	0.0009	0.00033
3740.85	0.01356	0.01356	0.00177	0.01318	0.00544	0.00083	0.00029
3739.88	0.01405	0.01405	0.00184	0.01304	0.00557	0.00074	0.00025
3738.92	0.01483	0.01483	0.00191	0.01288	0.00566	0.00064	0.0002
3737.95	0.01586	0.01586	0.00197	0.01274	0.00572	0.00055	0.00014
3736.99	0.01704	0.01704	0.002	0.01264	0.00578	0.00048	8e-05
3736.03	0.01821	0.01821	0.00199	0.01261	0.00585	0.00042	3e-05
3735.06	0.01924	0.01924	0.00193	0.01265	0.00591	0.00037	0
3734.1	0.01997	0.01997	0.00183	0.01275	0.00598	0.00033	0
3733.13	0.02029	0.02029	0.00169	0.01289	0.00604	0.00029	0
3732.17	0.02012	0.02012	0.00154	0.01307	0.0061	0.00025	0
3731.2	0.01945	0.01945	0.00138	0.01326	0.00613	0.0002	1e-05
3730.24	0.0183	0.0183	0.00124	0.01344	0.00614	0.00014	2e-05
3729.27	0.01674	0.01674	0.00112	0.01357	0.0061	8e-05	3e-05
3728.31	0.01488	0.01488	0.00104	0.01364	0.006	3e-05	4e-05
3727.35	0.01282	0.01282	0.00098	0.01364	0.00583	0	5e-05
3726.38	0.01069	0.01069	0.00094	0.01354	0.00557	0	0.0001
3725.42	0.00859	0.00859	0.00091	0.01336	0.00523	0	0.00018
3724.45	0.0066	0.0066	0.00088	0.01309	0.00481	0	0.00031
3723.49	0.00481	0.00481	0.00085	0.01275	0.0043	1e-05	0.00047
3722.52	0.00325	0.00325	0.0008	0.01235	0.00373	2e-05	0.00065
3721.56	0.00198	0.00198	0.00075	0.01191	0.00311	3e-05	0.00081
3720.59	0.001	0.001	0.00071	0.01148	0.00249	4e-05	0.00095
3719.63	0.00033	0.00033	0.00068	0.01107	0.00189	5e-05	0.00106
3718.67	0	0	0.00067	0.01073	0.00134	0.0001	0.00114
3717.7	0	0	0.0007	0.01048	0.00086	0.00018	0.00121
3716.74	0.00023	0.00023	0.00076	0.01033	0.00047	0.00031	0.0013
3715.77	0.00079	0.00079	0.00085	0.0103	0.00019	0.00047	0.00142
3714.81	0.00165	0.00165	0.00098	0.0104	3e-05	0.00065	0.00161
3713.84	0.00276	0.00276	0.00113	0.01065	0	0.00081	0.00189
3712.88	0.00407	0.00407	0.00129	0.01106	5e-05	0.00095	0.00227
3711.92	0.00548	0.00548	0.00146	0.01162	0.00023	0.00106	0.00273
3710.95	0.00689	0.00689	0.00162	0.0123	0.00052	0.00114	0.00327
3709.99	0.00822	0.00822	0.00176	0.01307	0.00087	0.00121	0.00388
3709.02	0.00936	0.00936	0.00188	0.01385	0.00122	0.0013	0.00456
3708.06	0.01024	0.01024	0.00197	0.0146	0.00151	0.00142	0.00533
3707.09	0.01082	0.01082	0.00203	0.01526	0.00171	0.00161	0.00623
3706.13	0.0111	0.0111	0.00208	0.01583	0.00181	0.00189	0.00724
3705.16	0.01113	0.01113	0.00214	0.01633	0.00182	0.00227	0.00834
3704.2	0.01098	0.01098	0.0022	0.01677	0.00177	0.00273	0.00945
3703.24	0.01076	0.01076	0.00229	0.01722	0.00172	0.00327	0.0105
3702.27	0.01061	0.01061	0.00243	0.0177	0.00169	0.00388	0.0114
3701.31	0.01067	0.01067	0.00261	0.01825	0.00173	0.00456	0.01211
3700.34	0.01105	0.01105	0.00284	0.01887	0.00183	0.00533	0.01263
3699.38	0.01186	0.01186	0.00311	0.01953	0.00197	0.00623	0.01298
3698.41	0.01312	0.01312	0.00343	0.02022	0.00214	0.00724	0.01318
3697.45	0.01484	0.01484	0.00379	0.02091	0.00231	0.00834	0.01327
3696.49	0.01696	0.01696	0.00419	0.02161	0.00247	0.00945	0.01326
3695.52	0.01934	0.01934	0.00463	0.0223	0.00263	0.0105	0.01318
3694.56	0.02185	0.02185	0.00511	0.023	0.0028	0.0114	0.01304
3693.59	0.02431	0.02431	0.00562	0.02373	0.00298	0.01211	0.01288
3692.63	0.02652	0.02652	0.00616	0.02451	0.0032	0.01263	0.01274
3691.66	0.02836	0.02836	0.00671	0.02537	0.00348	0.01298	0.01264
3690.7	0.0297	0.0297	0.00726	0.02635	0.00385	0.01318	0.01261
3689.73	0.03049	0.03049	0.0078	0.02746	0.00432	0.01327	0.01265
3688.77	0.03077	0.03077	0.00833	0.02868	0.00487	0.01326	0.01275
3687.81	0.0306	0.0306	0.00883	0.02999	0.00547	0.01318	0.01289
3686.84	0.03012	0.03012	0.00931	0.03132	0.00607	0.01304	0.01307
3685.88	0.02948	0.02948	0.00977	0.03263	0.00664	0.01288	0.01326
3684.91	0.02884	0.02884	0.01025	0.03387	0.00716	0.01274	0.01344
3683.95	0.02836	0.02836	0.01074	0.03504	0.00761	0.01264	0.01357
3682.98	0.02813	0.02813	0.01128	0.03615	0.00802	0.01261	0.01364
3682.02	0.02821	0.02821	0.01187	0.03722	0.00842	0.01265	0.01364
3681.06	0.02859	0.02859	0.01252	0.03829	0.00883	0.01275	0.01354
3680.09	0.02924	0.02924	0.01323	0.03939	0.00929	0.01289	0.01336
3679.13	0.03008	0.03008	0.01399	0.04055	0.00981	0.01307	0.01309
3678.16	0.03102	0.03102	0.01478	0.04179	0.01042	0.01326	0.01275
3677.2	0.03195	0.03195	0.01558	0.04312	0.01112	0.01344	0.01235
3676.23	0.0328	0.0328	0.01638	0.04455	0.0119	0.01357	0.01191
3675.27	0.03351	0.03351	0.01715	0.04603	0.01272	0.01364	0.01148
3674.3	0.03404	0.03404	0.01787	0.04752	0.01354	0.01364	0.01107
3673.34	0.03439	0.03439	0.01853	0.04894	0.01429	0.01354	0.01073
3672.38	0.03458	0.03458	0.0191	0.05024	0.01493	0.01336	0.01048
3671.41	0.03464	0.03464	0.0196	0.05142	0.01546	0.01309	0.01033
3670.45	0.03459	0.03459	0.02006	0.05251	0.01591	0.01275	0.0103
3669.48	0.03449	0.03449	0.02049	0.05353	0.01632	0.01235	0.0104
3668.52	0.03437	0.03437	0.02091	0.05452	0.01671	0.01191	0.01065
3667.55	0.03427	0.03427	0.02133	0.05546	0.01708	0.01148	0.01106
3666.59	0.03421	0.03421	0.02177	0.05635	0.01742	0.01107	0.01162
3665.62	0.03424	0.03424	0.02224	0.05718	0.01773	0.01073	0.0123
3664.66	0.0344	0.0344	0.02273	0.05796	0.01802	0.01048	0.01307
3663.7	0.03473	0.03473	0.02327	0.05872	0.01831	0.01033	0.01385
3662.73	0.0353	0.0353	0.02387	0.05948	0.01863	0.0103	0.0146
3661.77	0.03619	0.03619	0.02451	0.06028	0.019	0.0104	0.01526
3660.8	0.03747	0.03747	0.02521	0.06112	0.01943	0.01065	0.01583
3659.84	0.03922	0.03922	0.02594	0.06203	0.01993	0.01106	0.01633
3658.87	0.0415	0.0415	0.02672	0.06301	0.0205	0.01162	0.01677
3657.91	0.04433	0.04433	0.02753	0.06407	0.02115	0.0123	0.01722
3656.95	0.0477	0.0477	0.02838	0.0652	0.02188	0.01307	0.0177
3655.98	0.05155	0.05155	0.02925	0.06639	0.02268	0.01385	0.01825
3655.02	0.05574	0.05574	0.03016	0.06762	0.02354	0.0146	0.01887
3654.05	0.0601	0.0601	0.03109	0.06887	0.02444	0.01526	0.01953
3653.09	0.06444	0.06444	0.03202	0.07013	0.02538	0.01583	0.02022
3652.12	0.06853	0.06853	0.03295	0.07141	0.02637	0.01633	0.02091
3651.16	0.07218	0.07218	0.03386	0.07275	0.02743	0.01677	0.02161
3650.19	0.07522	0.07522	0.03474	0.07416	0.02859	0.01722	0.0223
3649.23	0.07758	0.07758	0.03555	0.07564	0.02982	0.0177	0.023
3648.27	0.07923	0.07923	0.03626	0.07712	0.03107	0.01825	0.02373
3647.3	0.08025	0.08025	0.03688	0.07855	0.03228	0.01887	0.02451
3646.34	0.08076	0.08076	0.03738	0.07986	0.03338	0.01953	0.02537
3645.37	0.08096	0.08096	0.03779	0.081	0.03433	0.02022	0.02635
3644.41	0.08106	0.08106	0.03813	0.08197	0.03514	0.02091	0.02746
3643.44	0.08129	0.08129	0.03844	0.08278	0.03583	0.02161	0.02868
3642.48	0.08183	0.08183	0.03875	0.08347	0.03645	0.0223	0.02999
3641.52	0.08285	0.08285	0.03909	0.08411	0.03704	0.023	0.03132
3640.55	0.08444	0.08444	0.03948	0.08474	0.03766	0.02373	0.03263
3639.59	0.08665	0.08665	0.03992	0.0854	0.03835	0.02451	0.03387
3638.62	0.08947	0.08947	0.04044	0.08614	0.03915	0.02537	0.03504
3637.66	0.09284	0.09284	0.04102	0.08696	0.04008	0.02635	0.03615
3636.69	0.09663	0.09663	0.04167	0.08789	0.04112	0.02746	0.03722
3635.73	0.1007	0.1007	0.04237	0.0889	0.04229	0.02868	0.03829
3634.76	0.10488	0.10488	0.04313	0.09	0.04356	0.02999	0.03939
3633.8	0.10901	0.10901	0.04393	0.09116	0.04491	0.03132	0.04055
3632.84	0.11292	0.11292	0.04476	0.09235	0.04633	0.03263	0.04179
3631.87	0.11649	0.11649	0.0456	0.09355	0.04779	0.03387	0.04312
3630.91	0.11964	0.11964	0.04646	0.09475	0.04929	0.03504	0.04455
3629.94	0.12234	0.12234	0.04731	0.09593	0.05081	0.03615	0.04603
3628.98	0.12462	0.12462	0.04816	0.09708	0.05233	0.03722	0.04752
3628.01	0.12655	0.12655	0.049	0.09817	0.05383	0.03829	0.04894
3627.05	0.1282	0.1282	0.04981	0.09916	0.05525	0.03939	0.05024
3626.09	0.12967	0.12967	0.05059	0.1	0.05654	0.04055	0.05142
3625.12	0.13103	0.13103	0.05134	0.1007	0.0577	0.04179	0.05251
3624.16	0.13233	0.13233	0.05209	0.10126	0.05874	0.04312	0.05353
3623.19	0.1336	0.1336	0.05284	0.10174	0.05972	0.04455	0.05452
3622.23	0.13486	0.13486	0.05361	0.1022	0.06069	0.04603	0.05546
3621.26	0.13612	0.13612	0.05441	0.1027	0.06173	0.04752	0.05635
3620.3	0.13743	0.13743	0.05526	0.10332	0.06289	0.04894	0.05718
3619.33	0.13884	0.13884	0.05614	0.10408	0.0642	0.05024	0.05796
3618.37	0.14047	0.14047	0.05704	0.10499	0.06565	0.05142	0.05872
3617.41	0.14244	0.14244	0.05795	0.10601	0.0672	0.05251	0.05948
3616.44	0.14489	0.14489	0.05885	0.10709	0.06881	0.05353	0.06028
3615.48	0.14794	0.14794	0.05972	0.1082	0.07044	0.05452	0.06112
3614.51	0.15168	0.15168	0.06057	0.10931	0.07207	0.05546	0.06203
3613.55	0.15613	0.15613	0.06139	0.11041	0.07369	0.05635	0.06301
3612.58	0.16125	0.16125	0.0622	0.11149	0.07532	0.05718	0.06407
3611.62	0.16693	0.16693	0.063	0.11254	0.07694	0.05796	0.0652
3610.66	0.173	0.173	0.0638	0.11355	0.07855	0.05872	0.06639
3609.69	0.17923	0.17923	0.06459	0.11451	0.08014	0.05948	0.06762
3608.73	0.18543	0.18543	0.06539	0.11542	0.0817	0.06028	0.06887
3607.76	0.19137	0.19137	0.06618	0.11628	0.08324	0.06112	0.07013
3606.8	0.19691	0.19691	0.06698	0.1171	0.08474	0.06203	0.07141
3605.83	0.20193	0.20193	0.06779	0.11788	0.08622	0.06301	0.07275
3604.87	0.2064	0.2064	0.06861	0.11865	0.08769	0.06407	0.07416
3603.9	0.21033	0.21033	0.06946	0.11943	0.08917	0.0652	0.07564
3602.94	0.21378	0.21378	0.07033	0.12024	0.09068	0.06639	0.07712
3601.98	0.21684	0.21684	0.07124	0.1211	0.09226	0.06762	0.07855
3601.01	0.2196	0.2196	0.07218	0.12204	0.09391	0.06887	0.07986
3600.05	0.22216	0.22216	0.07313	0.12305	0.09563	0.07013	0.081
3599.08	0.22461	0.22461	0.0741	0.12412	0.09743	0.07141	0.08197
3598.12	0.22701	0.22701	0.07508	0.12523	0.09927	0.07275	0.08278
3597.15	0.22944	0.22944	0.07605	0.12638	0.10114	0.07416	0.08347
3596.19	0.23195	0.23195	0.07702	0.12753	0.10304	0.07564	0.08411
3595.22	0.23461	0.23461	0.07798	0.12869	0.10496	0.07712	0.08474
3594.26	0.23746	0.23746	0.07895	0.12984	0.1069	0.07855	0.0854
3593.3	0.24058	0.24058	0.07992	0.13098	0.10884	0.07986	0.08614
3592.33	0.24398	0.24398	0.0809	0.13208	0.11079	0.081	0.08696
3591.37	0.24769	0.24769	0.08187	0.13315	0.11273	0.08197	0.08789
3590.4	0.25169	0.25169	0.08285	0.13417	0.11466	0.08278	0.0889
3589.44	0.25592	0.25592	0.08382	0.13512	0.11659	0.08347	0.09
3588.47	0.2603	0.2603	0.08477	0.13602	0.11849	0.08411	0.09116
3587.51	0.26471	0.26471	0.08569	0.13684	0.12036	0.08474	0.09235
3586.55	0.26904	0.26904	0.08658	0.1376	0.12216	0.0854	0.09355
3585.58	0.27318	0.27318	0.08741	0.13828	0.12388	0.08614	0.09475
3584.62	0.27704	0.27704	0.0882	0.13888	0.1255	0.08696	0.09593
3583.65	0.28058	0.28058	0.08895	0.13943	0.12703	0.08789	0.09708
3582.69	0.28381	0.28381	0.08968	0.13995	0.12851	0.0889	0.09817
3581.72	0.28677	0.28677	0.09039	0.14047	0.12997	0.09	0.09916
3580.76	0.28956	0.28956	0.09112	0.14102	0.13146	0.09116	0.1
3579.79	0.29229	0.29229	0.09187	0.14164	0.133	0.09235	0.1007
3578.83	0.29512	0.29512	0.09264	0.14234	0.13464	0.09355	0.10126
3577.87	0.29816	0.29816	0.09345	0.14313	0.13638	0.09475	0.10174
3576.9	0.30153	0.30153	0.09429	0.14401	0.13824	0.09593	0.1022
3575.94	0.30528	0.30528	0.09517	0.14499	0.14022	0.09708	0.1027
3574.97	0.30945	0.30945	0.09608	0.14607	0.14233	0.09817	0.10332
3574.01	0.314	0.314	0.09702	0.14725	0.14456	0.09916	0.10408
3573.04	0.31883	0.31883	0.09801	0.14852	0.14691	0.1	0.10499
3572.08	0.32383	0.32383	0.09902	0.14988	0.14937	0.1007	0.10601
3571.12	0.32882	0.32882	0.10006	0.15131	0.15194	0.10126	0.10709
3570.15	0.33364	0.33364	0.10112	0.15277	0.15458	0.10174	0.1082
3569.19	0.33813	0.33813	0.10217	0.15424	0.15727	0.1022	0.10931
3568.22	0.34213	0.34213	0.10319	0.15567	0.15996	0.1027	0.11041
3567.26	0.34554	0.34554	0.10416	0.15699	0.16258	0.10332	0.11149
3566.29	0.34833	0.34833	0.10505	0.15815	0.16505	0.10408	0.11254
3565.33	0.3505	0.3505	0.10586	0.15912	0.16733	0.10499	0.11355
3564.36	0.35212	0.35212	0.10659	0.15988	0.16939	0.10601	0.11451
3563.4	0.35333	0.35333	0.10725	0.16045	0.17125	0.10709	0.11542
3562.44	0.35428	0.35428	0.10786	0.1609	0.17295	0.1082	0.11628
3561.47	0.35515	0.35515	0.10846	0.16127	0.17455	0.10931	0.1171
3560.51	0.3561	0.3561	0.10906	0.16163	0.17613	0.11041	0.11788
3559.54	0.35728	0.35728	0.10968	0.16203	0.17772	0.11149	0.11865
3558.58	0.35878	0.35878	0.11034	0.16251	0.17939	0.11254	0.11943
3557.61	0.36063	0.36063	0.11105	0.16309	0.18116	0.11355	0.12024
3556.65	0.36279	0.36279	0.1118	0.16378	0.18305	0.11451	0.1211
3555.69	0.36518	0.36518	0.1126	0.16458	0.18507	0.11542	0.12204
3554.72	0.3677	0.3677	0.11344	0.16549	0.18722	0.11628	0.12305
3553.76	0.37022	0.37022	0.11431	0.16649	0.1895	0.1171	0.12412
3552.79	0.37264	0.37264	0.11521	0.16757	0.19188	0.11788	0.12523
3551.83	0.37487	0.37487	0.11612	0.16871	0.19435	0.11865	0.12638
3550.86	0.37691	0.37691	0.11704	0.16989	0.19687	0.11943	0.12753
3549.9	0.37877	0.37877	0.11796	0.17108	0.19943	0.12024	0.12869
3548.93	0.38053	0.38053	0.11887	0.17224	0.20197	0.1211	0.12984
3547.97	0.38227	0.38227	0.11977	0.17334	0.20447	0.12204	0.13098
3547.01	0.3841	0.3841	0.12065	0.17435	0.20689	0.12305	0.13208
3546.04	0.38607	0.38607	0.1215	0.17527	0.2092	0.12412	0.13315
3545.08	0.38824	0.38824	0.12231	0.17608	0.21138	0.12523	0.13417
3544.11	0.39058	0.39058	0.12309	0.1768	0.21341	0.12638	0.13512
3543.15	0.39307	0.39307	0.12384	0.17746	0.21534	0.12753	0.13602
3542.18	0.39562	0.39562	0.12458	0.17808	0.21717	0.12869	0.13684
3541.22	0.39814	0.39814	0.12531	0.1787	0.21897	0.12984	0.1376
3540.25	0.40053	0.40053	0.12606	0.17934	0.22078	0.13098	0.13828
3539.29	0.40272	0.40272	0.12683	0.18003	0.22262	0.13208	0.13888
3538.33	0.40463	0.40463	0.12762	0.18078	0.22452	0.13315	0.13943
3537.36	0.40621	0.40621	0.12844	0.18159	0.22648	0.13417	0.13995
3536.4	0.40741	0.40741	0.12928	0.18248	0.22851	0.13512	0.14047
3535.43	0.4082	0.4082	0.13015	0.18343	0.2306	0.13602	0.14102
3534.47	0.40856	0.40856	0.13104	0.18445	0.23274	0.13684	0.14164
3533.5	0.4085	0.4085	0.13195	0.18553	0.23493	0.1376	0.14234
3532.54	0.40807	0.40807	0.13289	0.18667	0.23717	0.13828	0.14313
3531.58	0.40736	0.40736	0.13385	0.18785	0.23946	0.13888	0.14401
3530.61	0.40652	0.40652	0.13482	0.18908	0.24181	0.13943	0.14499
3529.65	0.40576	0.40576	0.1358	0.19032	0.24419	0.13995	0.14607
3528.68	0.40534	0.40534	0.13678	0.19156	0.24659	0.14047	0.14725
3527.72	0.40551	0.40551	0.13774	0.19276	0.24898	0.14102	0.14852
3526.75	0.40654	0.40654	0.13868	0.19392	0.25131	0.14164	0.14988
3525.79	0.4086	0.4086	0.13959	0.19499	0.25357	0.14234	0.15131
3524.82	0.41176	0.41176	0.14048	0.19597	0.25572	0.14313	0.15277
3523.86	0.41595	0.41595	0.14133	0.19687	0.25775	0.14401	0.15424
3522.9	0.42097	0.42097	0.14217	0.19768	0.25966	0.14499	0.15567
3521.93	0.42649	0.42649	0.14299	0.19842	0.26147	0.14607	0.15699
3520.97	0.4321	0.4321	0.14381	0.19912	0.26319	0.14725	0.15815
3520	0.43737	0.43737	0.14464	0.19978	0.26487	0.14852	0.15912
3519.04	0.44192	0.44192	0.14549	0.20045	0.26653	0.14988	0.15988
3518.07	0.44544	0.44544	0.14636	0.20113	0.2682	0.15131	0.16045
3517.11	0.44779	0.44779	0.14725	0.20185	0.26991	0.15277	0.1609
3516.15	0.44895	0.44895	0.14817	0.20264	0.27167	0.15424	0.16127
3515.18	0.44908	0.44908	0.14912	0.20351	0.27349	0.15567	0.16163
3514.22	0.44845	0.44845	0.15009	0.20445	0.27538	0.15699	0.16203
3513.25	0.44739	0.44739	0.15108	0.20546	0.27732	0.15815	0.16251
3512.29	0.44631	0.44631	0.15208	0.20654	0.27931	0.15912	0.16309
3511.32	0.44556	0.44556	0.15309	0.20765	0.28134	0.15988	0.16378
3510.36	0.44547	0.44547	0.1541	0.20877	0.28338	0.16045	0.16458
3509.39	0.44628	0.44628	0.15511	0.20988	0.28543	0.1609	0.16549
3508.43	0.44813	0.44813	0.15612	0.21096	0.28746	0.16127	0.16649
3507.47	0.45109	0.45109	0.15713	0.21198	0.28946	0.16163	0.16757
3506.5	0.45508	0.45508	0.15812	0.21295	0.29142	0.16203	0.16871
3505.54	0.45999	0.45999	0.15911	0.21386	0.29334	0.16251	0.16989
3504.57	0.46562	0.46562	0.16008	0.21472	0.2952	0.16309	0.17108
3503.61	0.4717	0.4717	0.16104	0.21555	0.29702	0.16378	0.17224
3502.64	0.47794	0.47794	0.16198	0.21634	0.29876	0.16458	0.17334
3501.68	0.48404	0.48404	0.16289	0.21709	0.30043	0.16549	0.17435
3500.72	0.48969	0.48969	0.16379	0.21781	0.30202	0.16649	0.17527
3499.75	0.4946	0.4946	0.16467	0.21849	0.30353	0.16757	0.17608
3498.79	0.49851	0.49851	0.16553	0.21915	0.30498	0.16871	0.1768
3497.82	0.50125	0.50125	0.16639	0.21981	0.3064	0.16989	0.17746
3496.86	0.50271	0.50271	0.16725	0.22049	0.30782	0.17108	0.17808
3495.89	0.50286	0.50286	0.16812	0.22122	0.30926	0.17224	0.1787
3494.93	0.50178	0.50178	0.16899	0.22199	0.31073	0.17334	0.17934
3493.96	0.49964	0.49964	0.16988	0.22281	0.31223	0.17435	0.18003
3493	0.4967	0.4967	0.17077	0.22365	0.31375	0.17527	0.18078
3492.04	0.49326	0.49326	0.17167	0.22451	0.31528	0.17608	0.18159
3491.07	0.48965	0.48965	0.17257	0.22538	0.31682	0.1768	0.18248
3490.11	0.48621	0.48621	0.17347	0.22625	0.31836	0.17746	0.18343
3489.14	0.48324	0.48324	0.17437	0.22711	0.31989	0.17808	0.18445
3488.18	0.48098	0.48098	0.17526	0.22797	0.32142	0.1787	0.18553
3487.21	0.4796	0.4796	0.17613	0.22881	0.32293	0.17934	0.18667
3486.25	0.47915	0.47915	0.177	0.22964	0.32443	0.18003	0.18785
3485.29	0.47959	0.47959	0.17785	0.23046	0.32591	0.18078	0.18908
3484.32	0.48078	0.48078	0.17868	0.23125	0.32737	0.18159	0.19032
3483.36	0.4825	0.4825	0.17949	0.23201	0.32882	0.18248	0.19156
3482.39	0.48446	0.48446	0.18029	0.23275	0.33024	0.18343	0.19276
3481.43	0.4864	0.4864	0.18107	0.23347	0.33164	0.18445	0.19392
3480.46	0.48806	0.48806	0.18183	0.23418	0.333	0.18553	0.19499
3479.5	0.48928	0.48928	0.18258	0.23488	0.33432	0.18667	0.19597
3478.53	0.49001	0.49001	0.18332	0.23557	0.33561	0.18785	0.19687
3477.57	0.49033	0.49033	0.18404	0.23626	0.33686	0.18908	0.19768
3476.61	0.49042	0.49042	0.18477	0.23694	0.33811	0.19032	0.19842
3475.64	0.49056	0.49056	0.18549	0.2376	0.33935	0.19156	0.19912
3474.68	0.49102	0.49102	0.18622	0.23825	0.3406	0.19276	0.19978
3473.71	0.49209	0.49209	0.18696	0.23887	0.34185	0.19392	0.20045
3472.75	0.49392	0.49392	0.1877	0.23947	0.34312	0.19499	0.20113
3471.78	0.49658	0.49658	0.18845	0.24005	0.34437	0.19597	0.20185
3470.82	0.5	0.5	0.18919	0.24061	0.34562	0.19687	0.20264
3469.85	0.50398	0.50398	0.18993	0.24119	0.34686	0.19768	0.20351
3468.89	0.50827	0.50827	0.19065	0.24179	0.34808	0.19842	0.20445
3467.93	0.51261	0.51261	0.19137	0.24244	0.34928	0.19912	0.20546
3466.96	0.51676	0.51676	0.19208	0.24314	0.35047	0.19978	0.20654
3466	0.52058	0.52058	0.19278	0.24389	0.35164	0.20045	0.20765
3465.03	0.52401	0.52401	0.19347	0.24466	0.35279	0.20113	0.20877
3464.07	0.52707	0.52707	0.19416	0.24545	0.35391	0.20185	0.20988
3463.1	0.52986	0.52986	0.19483	0.24622	0.355	0.20264	0.21096
3462.14	0.53246	0.53246	0.1955	0.24697	0.35605	0.20351	0.21198
3461.18	0.53492	0.53492	0.19615	0.24769	0.35707	0.20445	0.21295
3460.21	0.53722	0.53722	0.1968	0.24837	0.35804	0.20546	0.21386
3459.25	0.53929	0.53929	0.19745	0.24902	0.35897	0.20654	0.21472
3458.28	0.54095	0.54095	0.19808	0.24963	0.35985	0.20765	0.21555
3457.32	0.54203	0.54203	0.19871	0.2502	0.3607	0.20877	0.21634
3456.35	0.54234	0.54234	0.19933	0.25075	0.36153	0.20988	0.21709
3455.39	0.54176	0.54176	0.19995	0.25127	0.36234	0.21096	0.21781
3454.42	0.5403	0.5403	0.20056	0.25177	0.36315	0.21198	0.21849
3453.46	0.53804	0.53804	0.20117	0.25226	0.36398	0.21295	0.21915
3452.5	0.53522	0.53522	0.20178	0.25275	0.36482	0.21386	0.21981
3451.53	0.53214	0.53214	0.20239	0.25323	0.36567	0.21472	0.22049
3450.57	0.52915	0.52915	0.20299	0.25371	0.36654	0.21555	0.22122
3449.6	0.52658	0.52658	0.20357	0.25419	0.3674	0.21634	0.22199
3448.64	0.52467	0.52467	0.20413	0.25467	0.36826	0.21709	0.22281
3447.67	0.52356	0.52356	0.20467	0.25513	0.36909	0.21781	0.22365
3446.71	0.52322	0.52322	0.20517	0.25557	0.36988	0.21849	0.22451
3445.75	0.5235	0.5235	0.20563	0.25598	0.37063	0.21915	0.22538
3444.78	0.52414	0.52414	0.20604	0.25633	0.37131	0.21981	0.22625
3443.82	0.5248	0.5248	0.2064	0.25662	0.37193	0.22049	0.22711
3442.85	0.52518	0.52518	0.20672	0.25682	0.37249	0.22122	0.22797
3441.89	0.52503	0.52503	0.207	0.25696	0.37299	0.22199	0.22881
3440.92	0.52422	0.52422	0.20724	0.25702	0.37345	0.22281	0.22964
3439.96	0.52278	0.52278	0.20745	0.25704	0.37386	0.22365	0.23046
3438.99	0.52088	0.52088	0.20762	0.25701	0.37423	0.22451	0.23125
3438.03	0.5188	0.5188	0.20776	0.25697	0.37457	0.22538	0.23201
3437.07	0.51691	0.51691	0.20786	0.25693	0.37487	0.22625	0.23275
3436.1	0.51556	0.51556	0.20794	0.25691	0.37515	0.22711	0.23347
3435.14	0.51505	0.51505	0.20797	0.25691	0.37539	0.22797	0.23418
3434.17	0.51555	0.51555	0.20798	0.25693	0.37561	0.22881	0.23488
3433.21	0.51708	0.51708	0.20795	0.25697	0.37579	0.22964	0.23557
3432.24	0.5195	0.5195	0.2079	0.25703	0.37596	0.23046	0.23626
3431.28	0.52251	0.52251	0.20782	0.25711	0.37609	0.23125	0.23694
3430.32	0.52571	0.52571	0.20772	0.2572	0.37621	0.23201	0.2376
3429.35	0.52865	0.52865	0.2076	0.25731	0.37631	0.23275	0.23825
3428.39	0.53093	0.53093	0.20747	0.25743	0.37639	0.23347	0.23887
3427.42	0.53221	0.53221	0.20732	0.25756	0.37647	0.23418	0.23947
3426.46	0.53232	0.53232	0.20717	0.25769	0.37654	0.23488	0.24005
3425.49	0.53125	0.53125	0.20701	0.25781	0.37661	0.23557	0.24061
3424.53	0.52919	0.52919	0.20683	0.25789	0.37666	0.23626	0.24119
3423.56	0.52646	0.52646	0.20664	0.25792	0.37669	0.23694	0.24179
3422.6	0.5235	0.5235	0.20643	0.25788	0.37667	0.2376	0.24244
3421.64	0.52074	0.52074	0.2062	0.25777	0.3766	0.23825	0.24314
3420.67	0.51861	0.51861	0.20594	0.25758	0.37646	0.23887	0.24389
3419.71	0.51736	0.51736	0.20566	0.2573	0.37624	0.23947	0.24466
3418.74	0.51713	0.51713	0.20535	0.25693	0.37594	0.24005	0.24545
3417.78	0.51785	0.51785	0.20502	0.25649	0.37558	0.24061	0.24622
3416.81	0.51926	0.51926	0.20467	0.25599	0.37517	0.24119	0.24697
3415.85	0.52101	0.52101	0.20431	0.25544	0.37472	0.24179	0.24769
3414.89	0.52268	0.52268	0.20394	0.25487	0.37425	0.24244	0.24837
3413.92	0.52383	0.52383	0.20356	0.25431	0.37378	0.24314	0.24902
3412.96	0.52415	0.52415	0.20317	0.25377	0.3733	0.24389	0.24963
3411.99	0.52339	0.52339	0.20277	0.25326	0.37281	0.24466	0.2502
3411.03	0.52151	0.52151	0.20237	0.25279	0.37232	0.24545	0.25075
3410.06	0.51858	0.51858	0.20196	0.25235	0.37183	0.24622	0.25127
3409.1	0.51479	0.51479	0.20154	0.25193	0.37134	0.24697	0.25177
3408.13	0.51041	0.51041	0.20112	0.25151	0.37085	0.24769	0.25226
3407.17	0.50577	0.50577	0.2007	0.25109	0.37036	0.24837	0.25275
3406.21	0.50116	0.50116	0.20028	0.25064	0.36987	0.24902	0.25323
3405.24	0.49683	0.49683	0.19986	0.25017	0.36937	0.24963	0.25371
3404.28	0.49299	0.49299	0.19943	0.24965	0.36886	0.2502	0.25419
3403.31	0.48975	0.48975	0.199	0.24911	0.36832	0.25075	0.25467
3402.35	0.48716	0.48716	0.19857	0.24855	0.36774	0.25127	0.25513
3401.38	0.48517	0.48517	0.19812	0.24799	0.36713	0.25177	0.25557
3400.42	0.48366	0.48366	0.19766	0.24744	0.36647	0.25226	0.25598
3399.45	0.48246	0.48246	0.19719	0.2469	0.36578	0.25275	0.25633
3398.49	0.48133	0.48133	0.19672	0.24637	0.36507	0.25323	0.25662
3397.53	0.48002	0.48002	0.19623	0.24585	0.36433	0.25371	0.25682
3396.56	0.47829	0.47829	0.19574	0.24531	0.36357	0.25419	0.25696
3395.6	0.47596	0.47596	0.19523	0.24475	0.3628	0.25467	0.25702
3394.63	0.47293	0.47293	0.19472	0.24416	0.36202	0.25513	0.25704
3393.67	0.4692	0.4692	0.19419	0.24356	0.36121	0.25557	0.25701
3392.7	0.4649	0.4649	0.19365	0.24293	0.36037	0.25598	0.25697
3391.74	0.46027	0.46027	0.19309	0.2423	0.3595	0.25633	0.25693
3390.78	0.45559	0.45559	0.19251	0.24167	0.35859	0.25662	0.25691
3389.81	0.45118	0.45118	0.19191	0.24104	0.35763	0.25682	0.25691
3388.85	0.44734	0.44734	0.19131	0.24041	0.35665	0.25696	0.25693
3387.88	0.44429	0.44429	0.19069	0.23977	0.35564	0.25702	0.25697
3386.92	0.44218	0.44218	0.19005	0.23911	0.35461	0.25704	0.25703
3385.95	0.44102	0.44102	0.18941	0.23843	0.35356	0.25701	0.25711
3384.99	0.44074	0.44074	0.18875	0.2377	0.3525	0.25697	0.2572
3384.02	0.44117	0.44117	0.18807	0.23692	0.35142	0.25693	0.25731
3383.06	0.44207	0.44207	0.18737	0.23608	0.35031	0.25691	0.25743
3382.1	0.44316	0.44316	0.18665	0.23519	0.34917	0.25691	0.25756
3381.13	0.44411	0.44411	0.1859	0.23425	0.348	0.25693	0.25769
3380.17	0.44462	0.44462	0.18512	0.23326	0.34681	0.25697	0.25781
3379.2	0.44441	0.44441	0.18432	0.23224	0.3456	0.25703	0.25789
3378.24	0.44325	0.44325	0.18349	0.2312	0.34437	0.25711	0.25792
3377.27	0.441	0.441	0.18263	0.23013	0.34312	0.2572	0.25788
3376.31	0.43763	0.43763	0.18175	0.22905	0.34186	0.25731	0.25777
3375.35	0.4332	0.4332	0.18085	0.22795	0.34059	0.25743	0.25758
3374.38	0.42792	0.42792	0.17993	0.22684	0.33931	0.25756	0.2573
3373.42	0.42206	0.42206	0.179	0.22571	0.33804	0.25769	0.25693
3372.45	0.41595	0.41595	0.17805	0.22457	0.33676	0.25781	0.25649
3371.49	0.40997	0.40997	0.17709	0.22344	0.33547	0.25789	0.25599
3370.52	0.40442	0.40442	0.17612	0.22231	0.33418	0.25792	0.25544
3369.56	0.39957	0.39957	0.17513	0.2212	0.33286	0.25788	0.25487
3368.59	0.39555	0.39555	0.17413	0.22011	0.33152	0.25777	0.25431
3367.63	0.3924	0.3924	0.17311	0.21904	0.33016	0.25758	0.25377
3366.67	0.39004	0.39004	0.17207	0.21799	0.32877	0.2573	0.25326
3365.7	0.3883	0.3883	0.17103	0.21695	0.32735	0.25693	0.25279
3364.74	0.38697	0.38697	0.16997	0.2159	0.32592	0.25649	0.25235
3363.77	0.38581	0.38581	0.16891	0.21484	0.32447	0.25599	0.25193
3362.81	0.38463	0.38463	0.16784	0.21376	0.323	0.25544	0.25151
3361.84	0.38324	0.38324	0.16677	0.21266	0.32152	0.25487	0.25109
3360.88	0.38155	0.38155	0.16571	0.21154	0.32003	0.25431	0.25064
3359.92	0.37951	0.37951	0.16464	0.2104	0.31853	0.25377	0.25017
3358.95	0.3771	0.3771	0.16358	0.20925	0.31702	0.25326	0.24965
3357.99	0.37437	0.37437	0.16253	0.20809	0.31551	0.25279	0.24911
3357.02	0.37136	0.37136	0.16149	0.20692	0.31399	0.25235	0.24855
3356.06	0.36813	0.36813	0.16046	0.20573	0.31247	0.25193	0.24799
3355.09	0.36473	0.36473	0.15944	0.20453	0.31096	0.25151	0.24744
3354.13	0.36119	0.36119	0.15844	0.20332	0.30947	0.25109	0.2469
3353.16	0.35754	0.35754	0.15745	0.20211	0.30798	0.25064	0.24637
3352.2	0.35378	0.35378	0.15647	0.2009	0.30651	0.25017	0.24585
3351.24	0.3499	0.3499	0.15551	0.19972	0.30506	0.24965	0.24531
3350.27	0.34587	0.34587	0.15457	0.19857	0.30361	0.24911	0.24475
3349.31	0.34167	0.34167	0.15363	0.19744	0.30218	0.24855	0.24416
3348.34	0.33725	0.33725	0.15272	0.19635	0.30077	0.24799	0.24356
3347.38	0.33258	0.33258	0.15183	0.19528	0.29937	0.24744	0.24293
3346.41	0.32765	0.32765	0.15096	0.19423	0.298	0.2469	0.2423
3345.45	0.32248	0.32248	0.15011	0.1932	0.29665	0.24637	0.24167
3344.48	0.31711	0.31711	0.14927	0.19219	0.29532	0.24585	0.24104
3343.52	0.31162	0.31162	0.14845	0.19118	0.29401	0.24531	0.24041
3342.56	0.30613	0.30613	0.14765	0.1902	0.29272	0.24475	0.23977
3341.59	0.30078	0.30078	0.14685	0.18923	0.29145	0.24416	0.23911
3340.63	0.29571	0.29571	0.14605	0.18827	0.29017	0.24356	0.23843
3339.66	0.29105	0.29105	0.14526	0.18734	0.2889	0.24293	0.2377
3338.7	0.28689	0.28689	0.14447	0.18642	0.28761	0.2423	0.23692
3337.73	0.28329	0.28329	0.14367	0.18551	0.2863	0.24167	0.23608
3336.77	0.28025	0.28025	0.14287	0.18461	0.28497	0.24104	0.23519
3335.81	0.27773	0.27773	0.14207	0.18372	0.28362	0.24041	0.23425
3334.84	0.27562	0.27562	0.14128	0.18283	0.28224	0.23977	0.23326
3333.88	0.27383	0.27383	0.14049	0.18194	0.28087	0.23911	0.23224
3332.91	0.27222	0.27222	0.13972	0.18104	0.2795	0.23843	0.2312
3331.95	0.27068	0.27068	0.13896	0.18015	0.27814	0.2377	0.23013
3330.98	0.26912	0.26912	0.13822	0.17925	0.27682	0.23692	0.22905
3330.02	0.26747	0.26747	0.1375	0.17835	0.27552	0.23608	0.22795
3329.05	0.2657	0.2657	0.1368	0.17745	0.27425	0.23519	0.22684
3328.09	0.26382	0.26382	0.13611	0.17655	0.27299	0.23425	0.22571
3327.13	0.26185	0.26185	0.13542	0.17565	0.27174	0.23326	0.22457
3326.16	0.25984	0.25984	0.13474	0.17476	0.27049	0.23224	0.22344
3325.2	0.25785	0.25785	0.13406	0.17388	0.26922	0.2312	0.22231
3324.23	0.25594	0.25594	0.13338	0.17301	0.26794	0.23013	0.2212
3323.27	0.25415	0.25415	0.1327	0.17216	0.26666	0.22905	0.22011
3322.3	0.25252	0.25252	0.13204	0.17133	0.26537	0.22795	0.21904
3321.34	0.25108	0.25108	0.13138	0.17052	0.26408	0.22684	0.21799
3320.38	0.24981	0.24981	0.13075	0.16974	0.26282	0.22571	0.21695
3319.41	0.24874	0.24874	0.13013	0.16896	0.26157	0.22457	0.2159
3318.45	0.24782	0.24782	0.12954	0.1682	0.26035	0.22344	0.21484
3317.48	0.24706	0.24706	0.12897	0.16745	0.25916	0.22231	0.21376
3316.52	0.2464	0.2464	0.12842	0.1667	0.25799	0.2212	0.21266
3315.55	0.24581	0.24581	0.12789	0.16596	0.25685	0.22011	0.21154
3314.59	0.24523	0.24523	0.12738	0.16521	0.25573	0.21904	0.2104
3313.62	0.2446	0.2446	0.12689	0.16446	0.25463	0.21799	0.20925
3312.66	0.24384	0.24384	0.12641	0.1637	0.25353	0.21695	0.20809
3311.7	0.24287	0.24287	0.12594	0.16293	0.25244	0.2159	0.20692
3310.73	0.24162	0.24162	0.12547	0.16216	0.25134	0.21484	0.20573
3309.77	0.24004	0.24004	0.125	0.16139	0.25023	0.21376	0.20453
3308.8	0.23808	0.23808	0.12453	0.16063	0.2491	0.21266	0.20332
3307.84	0.23574	0.23574	0.12405	0.15989	0.24797	0.21154	0.20211
3306.87	0.23306	0.23306	0.12355	0.15918	0.24682	0.2104	0.2009
3305.91	0.23011	0.23011	0.12305	0.15849	0.24566	0.20925	0.19972
3304.95	0.22698	0.22698	0.12253	0.15784	0.24449	0.20809	0.19857
3303.98	0.22378	0.22378	0.12201	0.15722	0.24333	0.20692	0.19744
3303.02	0.22064	0.22064	0.1215	0.15663	0.24218	0.20573	0.19635
3302.05	0.21765	0.21765	0.121	0.15606	0.24105	0.20453	0.19528
3301.09	0.21489	0.21489	0.12053	0.15549	0.23995	0.20332	0.19423
3300.12	0.21238	0.21238	0.12008	0.15494	0.23887	0.20211	0.1932
3299.16	0.21011	0.21011	0.11966	0.15438	0.23782	0.2009	0.19219
3298.19	0.20804	0.20804	0.11926	0.15382	0.23679	0.19972	0.19118
3297.23	0.2061	0.2061	0.11887	0.15327	0.23576	0.19857	0.1902
3296.27	0.2042	0.2042	0.1185	0.15272	0.23475	0.19744	0.18923
3295.3	0.20228	0.20228	0.11813	0.15218	0.23372	0.19635	0.18827
3294.34	0.20029	0.20029	0.11775	0.15164	0.2327	0.19528	0.18734
3293.37	0.19822	0.19822	0.11737	0.15111	0.23166	0.19423	0.18642
3292.41	0.1961	0.1961	0.11697	0.1506	0.23062	0.1932	0.18551
3291.44	0.194	0.194	0.11655	0.15008	0.22957	0.19219	0.18461
3290.48	0.19203	0.19203	0.11613	0.14958	0.22851	0.19118	0.18372
3289.52	0.19028	0.19028	0.11571	0.14907	0.22746	0.1902	0.18283
3288.55	0.18887	0.18887	0.11529	0.14857	0.22641	0.18923	0.18194
3287.59	0.1879	0.1879	0.11489	0.14808	0.22538	0.18827	0.18104
3286.62	0.1874	0.1874	0.1145	0.14759	0.22436	0.18734	0.18015
3285.66	0.18737	0.18737	0.11414	0.14711	0.22335	0.18642	0.17925
3284.69	0.18778	0.18778	0.11379	0.14663	0.22236	0.18551	0.17835
3283.73	0.18851	0.18851	0.11346	0.14617	0.22138	0.18461	0.17745
3282.76	0.18941	0.18941	0.11315	0.14571	0.22042	0.18372	0.17655
3281.8	0.19033	0.19033	0.11286	0.14525	0.21947	0.18283	0.17565
3280.84	0.19111	0.19111	0.11258	0.14479	0.21853	0.18194	0.17476
3279.87	0.1916	0.1916	0.1123	0.14433	0.2176	0.18104	0.17388
3278.91	0.1917	0.1917	0.11204	0.14387	0.21668	0.18015	0.17301
3277.94	0.19139	0.19139	0.11179	0.14342	0.21578	0.17925	0.17216
3276.98	0.19069	0.19069	0.11154	0.14296	0.21488	0.17835	0.17133
3276.01	0.18967	0.18967	0.11129	0.14251	0.21399	0.17745	0.17052
3275.05	0.18847	0.18847	0.11103	0.14205	0.21309	0.17655	0.16974
3274.08	0.18723	0.18723	0.11077	0.1416	0.21218	0.17565	0.16896
3273.12	0.18609	0.18609	0.11049	0.14114	0.21125	0.17476	0.1682
3272.16	0.18516	0.18516	0.1102	0.14069	0.21031	0.17388	0.16745
3271.19	0.1845	0.1845	0.10989	0.14025	0.20934	0.17301	0.1667
3270.23	0.18415	0.18415	0.10957	0.13981	0.20837	0.17216	0.16596
3269.26	0.18406	0.18406	0.10923	0.13939	0.20739	0.17133	0.16521
3268.3	0.18414	0.18414	0.10889	0.13899	0.20641	0.17052	0.16446
3267.33	0.18427	0.18427	0.10856	0.1386	0.20544	0.16974	0.1637
3266.37	0.18433	0.18433	0.10823	0.13822	0.20448	0.16896	0.16293
3265.41	0.18418	0.18418	0.10791	0.13784	0.20353	0.1682	0.16216
3264.44	0.18372	0.18372	0.1076	0.13746	0.20259	0.16745	0.16139
3263.48	0.18286	0.18286	0.1073	0.13707	0.20165	0.1667	0.16063
3262.51	0.18158	0.18158	0.107	0.13667	0.20072	0.16596	0.15989
3261.55	0.17992	0.17992	0.10672	0.13625	0.19978	0.16521	0.15918
3260.58	0.17794	0.17794	0.10643	0.13583	0.19885	0.16446	0.15849
3259.62	0.17575	0.17575	0.10615	0.13539	0.1979	0.1637	0.15784
3258.65	0.17347	0.17347	0.10586	0.13494	0.19696	0.16293	0.15722
3257.69	0.17122	0.17122	0.10557	0.13448	0.196	0.16216	0.15663
3256.73	0.1691	0.1691	0.10527	0.13402	0.19504	0.16139	0.15606
3255.76	0.1672	0.1672	0.10496	0.13356	0.19407	0.16063	0.15549
3254.8	0.16557	0.16557	0.10463	0.1331	0.1931	0.15989	0.15494
3253.83	0.1642	0.1642	0.1043	0.13264	0.19212	0.15918	0.15438
3252.87	0.16309	0.16309	0.10397	0.13218	0.19114	0.15849	0.15382
3251.9	0.1622	0.1622	0.10363	0.13172	0.19017	0.15784	0.15327
3250.94	0.16152	0.16152	0.1033	0.13126	0.1892	0.15722	0.15272
3249.98	0.161	0.161	0.10296	0.1308	0.18824	0.15663	0.15218
3249.01	0.16061	0.16061	0.10263	0.13033	0.18728	0.15606	0.15164
3248.05	0.16031	0.16031	0.10229	0.12986	0.18631	0.15549	0.15111
3247.08	0.16007	0.16007	0.10195	0.12939	0.18534	0.15494	0.1506
3246.12	0.15983	0.15983	0.1016	0.12891	0.18435	0.15438	0.15008
3245.15	0.15953	0.15953	0.10124	0.12843	0.18335	0.15382	0.14958
3244.19	0.15909	0.15909	0.10087	0.12794	0.18234	0.15327	0.14907
3243.22	0.15843	0.15843	0.1005	0.12744	0.18131	0.15272	0.14857
3242.26	0.15749	0.15749	0.10012	0.12692	0.18028	0.15218	0.14808
3241.3	0.15622	0.15622	0.09975	0.12639	0.17924	0.15164	0.14759
3240.33	0.15461	0.15461	0.09937	0.12585	0.17821	0.15111	0.14711
3239.37	0.15268	0.15268	0.099	0.1253	0.17719	0.1506	0.14663
3238.4	0.1505	0.1505	0.09864	0.12474	0.17619	0.15008	0.14617
3237.44	0.14816	0.14816	0.09829	0.12418	0.1752	0.14958	0.14571
3236.47	0.14577	0.14577	0.09793	0.12363	0.17422	0.14907	0.14525
3235.51	0.14345	0.14345	0.09757	0.12309	0.17325	0.14857	0.14479
3234.55	0.14131	0.14131	0.09721	0.12256	0.17228	0.14808	0.14433
3233.58	0.13945	0.13945	0.09683	0.12203	0.1713	0.14759	0.14387
3232.62	0.13794	0.13794	0.09644	0.12151	0.17031	0.14711	0.14342
3231.65	0.13683	0.13683	0.09603	0.12099	0.16929	0.14663	0.14296
3230.69	0.1361	0.1361	0.09561	0.12045	0.16825	0.14617	0.14251
3229.72	0.13573	0.13573	0.09518	0.1199	0.16719	0.14571	0.14205
3228.76	0.13564	0.13564	0.09474	0.11933	0.16613	0.14525	0.1416
3227.79	0.13572	0.13572	0.09431	0.11875	0.16506	0.14479	0.14114
3226.83	0.13587	0.13587	0.09388	0.11816	0.164	0.14433	0.14069
3225.87	0.13596	0.13596	0.09346	0.11756	0.16295	0.14387	0.14025
3224.9	0.13585	0.13585	0.09305	0.11697	0.16192	0.14342	0.13981
3223.94	0.13548	0.13548	0.09264	0.11637	0.1609	0.14296	0.13939
3222.97	0.13477	0.13477	0.09224	0.11576	0.15989	0.14251	0.13899
3222.01	0.13373	0.13373	0.09185	0.11515	0.15889	0.14205	0.1386
3221.04	0.13239	0.13239	0.09146	0.11453	0.15789	0.1416	0.13822
3220.08	0.13083	0.13083	0.09107	0.11391	0.1569	0.14114	0.13784
3219.11	0.12916	0.12916	0.09067	0.11327	0.1559	0.14069	0.13746
3218.15	0.12747	0.12747	0.09027	0.11263	0.15489	0.14025	0.13707
3217.19	0.12587	0.12587	0.08987	0.11199	0.15388	0.13981	0.13667
3216.22	0.12439	0.12439	0.08947	0.11134	0.15286	0.13939	0.13625
3215.26	0.12307	0.12307	0.08906	0.11071	0.15185	0.13899	0.13583
3214.29	0.12186	0.12186	0.08865	0.11007	0.15083	0.1386	0.13539
3213.33	0.1207	0.1207	0.08825	0.10945	0.14982	0.13822	0.13494
3212.36	0.11952	0.11952	0.08785	0.10883	0.14881	0.13784	0.13448
3211.4	0.11823	0.11823	0.08745	0.10821	0.1478	0.13746	0.13402
3210.44	0.11678	0.11678	0.08706	0.10758	0.14679	0.13707	0.13356
3209.47	0.11517	0.11517	0.08667	0.10696	0.14577	0.13667	0.1331
3208.51	0.11343	0.11343	0.08628	0.10633	0.14476	0.13625	0.13264
3207.54	0.11163	0.11163	0.0859	0.10569	0.14375	0.13583	0.13218
3206.58	0.10985	0.10985	0.08551	0.10506	0.14274	0.13539	0.13172
3205.61	0.1082	0.1082	0.08512	0.10442	0.14173	0.13494	0.13126
3204.65	0.10674	0.10674	0.08472	0.10379	0.14072	0.13448	0.1308
3203.68	0.10552	0.10552	0.08433	0.10316	0.13971	0.13402	0.13033
3202.72	0.10454	0.10454	0.08393	0.10254	0.13871	0.13356	0.12986
3201.76	0.10375	0.10375	0.08353	0.10192	0.13771	0.1331	0.12939
3200.79	0.10309	0.10309	0.08313	0.1013	0.13671	0.13264	0.12891
3199.83	0.1025	0.1025	0.08273	0.10067	0.13571	0.13218	0.12843
3198.86	0.10189	0.10189	0.08233	0.10004	0.1347	0.13172	0.12794
3197.9	0.10125	0.10125	0.08192	0.0994	0.1337	0.13126	0.12744
3196.93	0.10055	0.10055	0.08151	0.09876	0.13269	0.1308	0.12692
3195.97	0.0998	0.0998	0.0811	0.0981	0.13169	0.13033	0.12639
3195.01	0.09902	0.09902	0.08068	0.09743	0.13068	0.12986	0.12585
3194.04	0.09824	0.09824	0.08026	0.09676	0.12968	0.12939	0.1253
3193.08	0.09746	0.09746	0.07984	0.0961	0.12868	0.12891	0.12474
3192.11	0.09665	0.09665	0.07942	0.09544	0.12769	0.12843	0.12418
3191.15	0.09577	0.09577	0.07901	0.09479	0.12672	0.12794	0.12363
3190.18	0.09476	0.09476	0.0786	0.09417	0.12576	0.12744	0.12309
3189.22	0.09354	0.09354	0.07819	0.09356	0.12482	0.12692	0.12256
3188.25	0.09207	0.09207	0.07778	0.09296	0.12388	0.12639	0.12203
3187.29	0.09031	0.09031	0.07738	0.09237	0.12296	0.12585	0.12151
3186.33	0.08827	0.08827	0.07698	0.09178	0.12203	0.1253	0.12099
3185.36	0.08601	0.08601	0.07657	0.09118	0.1211	0.12474	0.12045
3184.4	0.08362	0.08362	0.07617	0.09057	0.12017	0.12418	0.1199
3183.43	0.08119	0.08119	0.07577	0.08994	0.11923	0.12363	0.11933
3182.47	0.07885	0.07885	0.07538	0.08931	0.11829	0.12309	0.11875
3181.5	0.07669	0.07669	0.07498	0.08866	0.11735	0.12256	0.11816
3180.54	0.0748	0.0748	0.07458	0.08802	0.11642	0.12203	0.11756
3179.58	0.0732	0.0732	0.07419	0.08739	0.1155	0.12151	0.11697
3178.61	0.07192	0.07192	0.07381	0.08676	0.1146	0.12099	0.11637
3177.65	0.07093	0.07093	0.07343	0.08613	0.11371	0.12045	0.11576
3176.68	0.07021	0.07021	0.07305	0.08552	0.11283	0.1199	0.11515
3175.72	0.06971	0.06971	0.07269	0.08491	0.11196	0.11933	0.11453
3174.75	0.06941	0.06941	0.07234	0.08431	0.1111	0.11875	0.11391
3173.79	0.0693	0.0693	0.072	0.0837	0.11025	0.11816	0.11327
3172.82	0.06939	0.06939	0.07168	0.08311	0.1094	0.11756	0.11263
3171.86	0.06967	0.06967	0.07137	0.08252	0.10855	0.11697	0.11199
3170.9	0.07018	0.07018	0.07108	0.08193	0.10772	0.11637	0.11134
3169.93	0.07091	0.07091	0.0708	0.08135	0.10688	0.11576	0.11071
3168.97	0.07184	0.07184	0.07052	0.08077	0.10605	0.11515	0.11007
3168	0.07292	0.07292	0.07026	0.08019	0.10522	0.11453	0.10945
3167.04	0.07406	0.07406	0.06999	0.07962	0.10439	0.11391	0.10883
3166.07	0.07516	0.07516	0.06971	0.07904	0.10356	0.11327	0.10821
3165.11	0.0761	0.0761	0.06943	0.07846	0.10274	0.11263	0.10758
3164.15	0.07675	0.07675	0.06914	0.07788	0.10193	0.11199	0.10696
3163.18	0.07702	0.07702	0.06882	0.07731	0.10113	0.11134	0.10633
3162.22	0.07681	0.07681	0.06849	0.07674	0.10035	0.11071	0.10569
3161.25	0.0761	0.0761	0.06813	0.07617	0.09958	0.11007	0.10506
3160.29	0.07488	0.07488	0.06776	0.07559	0.09883	0.10945	0.10442
3159.32	0.0732	0.0732	0.06738	0.07502	0.09809	0.10883	0.10379
3158.36	0.07113	0.07113	0.06699	0.07444	0.09738	0.10821	0.10316
3157.39	0.06879	0.06879	0.0666	0.07385	0.09669	0.10758	0.10254
3156.43	0.06629	0.06629	0.06621	0.07327	0.09601	0.10696	0.10192
3155.47	0.06375	0.06375	0.06582	0.07269	0.09534	0.10633	0.1013
3154.5	0.06128	0.06128	0.06544	0.07212	0.09468	0.10569	0.10067
3153.54	0.05898	0.05898	0.06506	0.07157	0.09403	0.10506	0.10004
3152.57	0.05692	0.05692	0.06468	0.07103	0.09337	0.10442	0.0994
3151.61	0.05513	0.05513	0.0643	0.07052	0.0927	0.10379	0.09876
3150.64	0.05363	0.05363	0.06392	0.07002	0.09203	0.10316	0.0981
3149.68	0.05243	0.05243	0.06354	0.06953	0.09137	0.10254	0.09743
3148.71	0.0515	0.0515	0.06317	0.06906	0.09071	0.10192	0.09676
3147.75	0.05081	0.05081	0.06281	0.06859	0.09006	0.1013	0.0961
3146.79	0.05031	0.05031	0.06247	0.06812	0.08942	0.10067	0.09544
3145.82	0.04996	0.04996	0.06214	0.06764	0.0888	0.10004	0.09479
3144.86	0.04973	0.04973	0.06183	0.06716	0.0882	0.0994	0.09417
3143.89	0.04955	0.04955	0.06153	0.06666	0.08761	0.09876	0.09356
3142.93	0.0494	0.0494	0.06125	0.06615	0.08703	0.0981	0.09296
3141.96	0.04924	0.04924	0.06096	0.06564	0.08645	0.09743	0.09237
3141	0.04902	0.04902	0.06069	0.06512	0.08586	0.09676	0.09178
3140.04	0.04871	0.04871	0.06041	0.06461	0.08527	0.0961	0.09118
3139.07	0.04829	0.04829	0.06012	0.06411	0.08467	0.09544	0.09057
3138.11	0.04773	0.04773	0.05984	0.06362	0.08405	0.09479	0.08994
3137.14	0.04702	0.04702	0.05956	0.06315	0.08343	0.09417	0.08931
3136.18	0.04617	0.04617	0.05927	0.06269	0.0828	0.09356	0.08866
3135.21	0.0452	0.0452	0.059	0.06224	0.08218	0.09296	0.08802
3134.25	0.04414	0.04414	0.05873	0.0618	0.08157	0.09237	0.08739
3133.28	0.04305	0.04305	0.05848	0.06138	0.08098	0.09178	0.08676
3132.32	0.04199	0.04199	0.05824	0.06096	0.0804	0.09118	0.08613
3131.36	0.04103	0.04103	0.05801	0.06056	0.07984	0.09057	0.08552
3130.39	0.0402	0.0402	0.05779	0.06017	0.0793	0.08994	0.08491
3129.43	0.03956	0.03956	0.05759	0.05979	0.07878	0.08931	0.08431
3128.46	0.03913	0.03913	0.05739	0.05941	0.07827	0.08866	0.0837
3127.5	0.03891	0.03891	0.05721	0.05903	0.07777	0.08802	0.08311
3126.53	0.03892	0.03892	0.05705	0.05863	0.07728	0.08739	0.08252
3125.57	0.03913	0.03913	0.0569	0.05822	0.0768	0.08676	0.08193
3124.61	0.03954	0.03954	0.05678	0.05778	0.07632	0.08613	0.08135
3123.64	0.04015	0.04015	0.05668	0.05732	0.07586	0.08552	0.08077
3122.68	0.04096	0.04096	0.05662	0.05684	0.0754	0.08491	0.08019
3121.71	0.04199	0.04199	0.05659	0.05636	0.07493	0.08431	0.07962
3120.75	0.04327	0.04327	0.05659	0.05586	0.07447	0.0837	0.07904
3119.78	0.04482	0.04482	0.05664	0.05537	0.07399	0.08311	0.07846
3118.82	0.0467	0.0467	0.05675	0.05489	0.07351	0.08252	0.07788
3117.85	0.04894	0.04894	0.05691	0.05442	0.07301	0.08193	0.07731
3116.89	0.0516	0.0516	0.05715	0.05396	0.07249	0.08135	0.07674
3115.93	0.05474	0.05474	0.05748	0.05351	0.07197	0.08077	0.07617
3114.96	0.0584	0.0584	0.05792	0.05308	0.07145	0.08019	0.07559
3114	0.06262	0.06262	0.05846	0.05265	0.07093	0.07962	0.07502
3113.03	0.0674	0.0674	0.05912	0.05223	0.07042	0.07904	0.07444
3112.07	0.07271	0.07271	0.05989	0.05181	0.06992	0.07846	0.07385
3111.1	0.07846	0.07846	0.06075	0.0514	0.06944	0.07788	0.07327
3110.14	0.08453	0.08453	0.06166	0.05099	0.06897	0.07731	0.07269
3109.18	0.09072	0.09072	0.06259	0.05058	0.06853	0.07674	0.07212
3108.21	0.09679	0.09679	0.06348	0.05019	0.06809	0.07617	0.07157
3107.25	0.10247	0.10247	0.06427	0.0498	0.06768	0.07559	0.07103
3106.28	0.1075	0.1075	0.06492	0.04942	0.06729	0.07502	0.07052
3105.32	0.11164	0.11164	0.06539	0.04904	0.06691	0.07444	0.07002
3104.35	0.1147	0.1147	0.06565	0.04867	0.06656	0.07385	0.06953
3103.39	0.11659	0.11659	0.06569	0.04829	0.06622	0.07327	0.06906
3102.42	0.11732	0.11732	0.06553	0.0479	0.06589	0.07269	0.06859
3101.46	0.117	0.117	0.06521	0.0475	0.06557	0.07212	0.06812
3100.5	0.11587	0.11587	0.06477	0.04708	0.06524	0.07157	0.06764
3099.53	0.11424	0.11424	0.06431	0.04665	0.0649	0.07103	0.06716
3098.57	0.11251	0.11251	0.06391	0.0462	0.06455	0.07052	0.06666
3097.6	0.1111	0.1111	0.06368	0.04575	0.0642	0.07002	0.06615
3096.64	0.11048	0.11048	0.06371	0.04529	0.06385	0.06953	0.06564
3095.67	0.11106	0.11106	0.06409	0.04482	0.0635	0.06906	0.06512
3094.71	0.11323	0.11323	0.06491	0.04436	0.06316	0.06859	0.06461
3093.75	0.11727	0.11727	0.06623	0.04389	0.06283	0.06812	0.06411
3092.78	0.12335	0.12335	0.06808	0.04343	0.06252	0.06764	0.06362
3091.82	0.1315	0.1315	0.07047	0.04299	0.06222	0.06716	0.06315
3090.85	0.14157	0.14157	0.07335	0.04255	0.06193	0.06666	0.06269
3089.89	0.15324	0.15324	0.07664	0.04214	0.06166	0.06615	0.06224
3088.92	0.16601	0.16601	0.08021	0.04175	0.06141	0.06564	0.0618
3087.96	0.17924	0.17924	0.08387	0.0414	0.06117	0.06512	0.06138
3086.99	0.19219	0.19219	0.08742	0.04107	0.06095	0.06461	0.06096
3086.03	0.2041	0.2041	0.09062	0.04076	0.06073	0.06411	0.06056
3085.07	0.21425	0.21425	0.09326	0.04048	0.06052	0.06362	0.06017
3084.1	0.22206	0.22206	0.09514	0.04021	0.06031	0.06315	0.05979
3083.14	0.22711	0.22711	0.09614	0.03994	0.06008	0.06269	0.05941
3082.17	0.22928	0.22928	0.09621	0.03967	0.05983	0.06224	0.05903
3081.21	0.22866	0.22866	0.09541	0.03936	0.05954	0.0618	0.05863
3080.24	0.22562	0.22562	0.09386	0.03903	0.05921	0.06138	0.05822
3079.28	0.22073	0.22073	0.09176	0.03866	0.05882	0.06096	0.05778
3078.31	0.2147	0.2147	0.08936	0.03827	0.05837	0.06056	0.05732
3077.35	0.20831	0.20831	0.08691	0.03784	0.05788	0.06017	0.05684
3076.39	0.20232	0.20232	0.08464	0.03741	0.05735	0.05979	0.05636
3075.42	0.19745	0.19745	0.08279	0.03698	0.05681	0.05941	0.05586
3074.46	0.19427	0.19427	0.0815	0.03655	0.05627	0.05903	0.05537
3073.49	0.19323	0.19323	0.08091	0.03614	0.05574	0.05863	0.05489
3072.53	0.19462	0.19462	0.08107	0.03575	0.05524	0.05822	0.05442
3071.56	0.19857	0.19857	0.08204	0.03538	0.05476	0.05778	0.05396
3070.6	0.20506	0.20506	0.08379	0.03503	0.0543	0.05732	0.05351
3069.64	0.21394	0.21394	0.08628	0.03471	0.05386	0.05684	0.05308
3068.67	0.22491	0.22491	0.08941	0.0344	0.05342	0.05636	0.05265
3067.71	0.23753	0.23753	0.09306	0.03411	0.05298	0.05586	0.05223
3066.74	0.25125	0.25125	0.09706	0.03383	0.05253	0.05537	0.05181
3065.78	0.26539	0.26539	0.10118	0.03356	0.05205	0.05489	0.0514
3064.81	0.27921	0.27921	0.10519	0.03329	0.05155	0.05442	0.05099
3063.85	0.2919	0.2919	0.10882	0.03302	0.05102	0.05396	0.05058
3062.88	0.30269	0.30269	0.11181	0.03274	0.05047	0.05351	0.05019
3061.92	0.31091	0.31091	0.11392	0.03245	0.04989	0.05308	0.0498
3060.96	0.31602	0.31602	0.11499	0.03215	0.0493	0.05265	0.04942
3059.99	0.31771	0.31771	0.11491	0.03184	0.0487	0.05223	0.04904
3059.03	0.31586	0.31586	0.11368	0.03152	0.04809	0.05181	0.04867
3058.06	0.31065	0.31065	0.11137	0.03119	0.04748	0.0514	0.04829
3057.1	0.30244	0.30244	0.10816	0.03085	0.04687	0.05099	0.0479
3056.13	0.29176	0.29176	0.10425	0.03052	0.04626	0.05058	0.0475
3055.17	0.27925	0.27925	0.0999	0.03019	0.04565	0.05019	0.04708
3054.21	0.2656	0.2656	0.09536	0.02987	0.04505	0.0498	0.04665
3053.24	0.25145	0.25145	0.09086	0.02956	0.04446	0.04942	0.0462
3052.28	0.2374	0.2374	0.08658	0.02925	0.04387	0.04904	0.04575
3051.31	0.22395	0.22395	0.08268	0.02895	0.04328	0.04867	0.04529
3050.35	0.2115	0.2115	0.07925	0.02864	0.0427	0.04829	0.04482
3049.38	0.20037	0.20037	0.07634	0.02831	0.04212	0.0479	0.04436
3048.42	0.1908	0.1908	0.07401	0.02798	0.04153	0.0475	0.04389
3047.45	0.18302	0.18302	0.07226	0.02762	0.04093	0.04708	0.04343
3046.49	0.17723	0.17723	0.0711	0.02726	0.04034	0.04665	0.04299
3045.53	0.17361	0.17361	0.07052	0.0269	0.03975	0.0462	0.04255
3044.56	0.17236	0.17236	0.07055	0.02655	0.03916	0.04575	0.04214
3043.6	0.17368	0.17368	0.07119	0.02622	0.03859	0.04529	0.04175
3042.63	0.17776	0.17776	0.07248	0.02592	0.03803	0.04482	0.0414
3041.67	0.18477	0.18477	0.07446	0.02564	0.03749	0.04436	0.04107
3040.7	0.19486	0.19486	0.0772	0.0254	0.03698	0.04389	0.04076
3039.74	0.20811	0.20811	0.08079	0.02518	0.03648	0.04343	0.04048
3038.78	0.22456	0.22456	0.08531	0.02499	0.03602	0.04299	0.04021
3037.81	0.24415	0.24415	0.09085	0.02481	0.03558	0.04255	0.03994
3036.85	0.26672	0.26672	0.09747	0.02465	0.03516	0.04214	0.03967
3035.88	0.29197	0.29197	0.10518	0.0245	0.03475	0.04175	0.03936
3034.92	0.31946	0.31946	0.11393	0.02434	0.03436	0.0414	0.03903
3033.95	0.34853	0.34853	0.12357	0.02419	0.03397	0.04107	0.03866
3032.99	0.37836	0.37836	0.13386	0.02403	0.03358	0.04076	0.03827
3032.02	0.40793	0.40793	0.1444	0.02385	0.03318	0.04048	0.03784
3031.06	0.43604	0.43604	0.15472	0.02366	0.03279	0.04021	0.03741
3030.1	0.46142	0.46142	0.16425	0.02346	0.0324	0.03994	0.03698
3029.13	0.48278	0.48278	0.17236	0.02324	0.03202	0.03967	0.03655
3028.17	0.49888	0.49888	0.17846	0.023	0.03166	0.03936	0.03614
3027.2	0.50868	0.50868	0.18203	0.02274	0.03131	0.03903	0.03575
3026.24	0.51142	0.51142	0.18272	0.02247	0.031	0.03866	0.03538
3025.27	0.50669	0.50669	0.18038	0.02218	0.03072	0.03827	0.03503
3024.31	0.49453	0.49453	0.1751	0.02189	0.03048	0.03784	0.03471
3023.34	0.47536	0.47536	0.16721	0.02159	0.03027	0.03741	0.0344
3022.38	0.45005	0.45005	0.15723	0.02129	0.03011	0.03698	0.03411
3021.42	0.41978	0.41978	0.1458	0.02099	0.03	0.03655	0.03383
3020.45	0.38599	0.38599	0.1336	0.02071	0.02995	0.03614	0.03356
3019.49	0.35025	0.35025	0.1213	0.02044	0.02996	0.03575	0.03329
3018.52	0.31413	0.31413	0.10946	0.02019	0.03003	0.03538	0.03302
3017.56	0.27911	0.27911	0.09852	0.01996	0.03016	0.03503	0.03274
3016.59	0.24647	0.24647	0.0888	0.01976	0.03035	0.03471	0.03245
3015.63	0.21722	0.21722	0.08044	0.01957	0.03059	0.0344	0.03215
3014.67	0.19207	0.19207	0.07351	0.01939	0.03088	0.03411	0.03184
3013.7	0.17142	0.17142	0.06797	0.01922	0.03121	0.03383	0.03152
3012.74	0.15539	0.15539	0.06372	0.01905	0.03157	0.03356	0.03119
3011.77	0.14382	0.14382	0.06064	0.01887	0.03196	0.03329	0.03085
3010.81	0.13635	0.13635	0.05858	0.01869	0.03239	0.03302	0.03052
3009.84	0.13245	0.13245	0.0574	0.01851	0.03287	0.03274	0.03019
3008.88	0.13148	0.13148	0.05694	0.01833	0.03343	0.03245	0.02987
3007.91	0.13272	0.13272	0.05706	0.01815	0.03406	0.03215	0.02956
3006.95	0.13541	0.13541	0.05761	0.01796	0.03478	0.03184	0.02925
3005.99	0.1388	0.1388	0.05843	0.01778	0.03561	0.03152	0.02895
3005.02	0.14217	0.14217	0.05935	0.01758	0.03653	0.03119	0.02864
3004.06	0.14491	0.14491	0.06022	0.01738	0.03757	0.03085	0.02831
3003.09	0.14649	0.14649	0.06089	0.01716	0.03872	0.03052	0.02798
3002.13	0.14654	0.14654	0.0612	0.01693	0.03999	0.03019	0.02762
3001.16	0.14485	0.14485	0.06104	0.01671	0.0414	0.02987	0.02726
3000.2	0.14139	0.14139	0.06031	0.0165	5e-05	0.02956	0.0269
2999.24	0.11256	0.13626	0.05891	0.01631	5e-05	0.02925	0.02655
2998.27	0.10833	0.12971	0.05684	0.01616	5e-05	0.02895	0.02622
2997.31	0.10327	0.12208	0.05437	0.01606	5e-05	0.02864	0.02592
2996.34	0.09754	0.11377	0.05182	0.01598	5e-05	0.02831	0.02564
2995.38	0.09136	0.10517	0.04942	0.01589	5e-05	0.02798	0.0254
2994.41	0.08495	0.0967	0.04733	0.01578	5e-05	0.02762	0.02518
2993.45	0.07854	0.08866	0.0456	0.01563	5e-05	0.02726	0.02499
2992.48	0.07235	0.08134	0.04423	0.01544	5e-05	0.0269	0.02481
2991.52	0.06658	0.07491	0.04316	0.01525	5e-05	0.02655	0.02465
2990.56	0.06137	0.06946	0.04238	0.01508	5e-05	0.02622	0.0245
2989.59	0.05684	0.06502	0.04184	0.01495	5e-05	0.02592	0.02434
2988.63	0.05304	0.06154	0.04151	0.01484	5e-05	0.02564	0.02419
2987.66	0.05001	0.05895	0.04137	0.01473	5e-05	0.0254	0.02403
2986.7	0.04771	0.05715	0.04139	0.0146	5e-05	0.02518	0.02385
2985.73	0.04611	0.05606	0.04155	0.01445	5e-05	0.02499	0.02366
2984.77	0.04514	0.05559	0.04184	0.01429	5e-05	0.02481	0.02346
2983.81	0.0447	0.0557	0.04225	0.01414	5e-05	0.02465	0.02324
2982.84	0.04471	0.05636	0.04274	0.01399	5e-05	0.0245	0.023
2981.88	0.04509	0.05754	0.04327	0.01386	5e-05	0.02434	0.02274
2980.91	0.04576	0.05922	0.0438	0.01374	5e-05	0.02419	0.02247
2979.95	0.04665	0.06139	0.04429	0.01363	5e-05	0.02403	0.02218
2978.98	0.0477	0.06398	0.0447	0.01354	5e-05	0.02385	0.02189
2978.02	0.04889	0.06693	0.04504	0.01347	5e-05	0.02366	0.02159
2977.05	0.0502	0.07016	0.0453	0.01342	5e-05	0.02346	0.02129
2976.09	0.0516	0.07356	0.04549	0.01338	5e-05	0.02324	0.02099
2975.13	0.05312	0.07704	0.04562	0.01334	5e-05	0.023	0.02071
2974.16	0.05476	0.0805	0.04571	0.01331	5e-05	0.02274	0.02044
2973.2	0.05654	0.08387	0.04577	0.01328	5e-05	0.02247	0.02019
2972.23	0.05847	0.08714	0.04583	0.01326	5e-05	0.02218	0.01996
2971.27	0.06058	0.09032	0.04594	0.01327	5e-05	0.02189	0.01976
2970.3	0.06286	0.09349	0.04613	0.0133	5e-05	0.02159	0.01957
2969.34	0.06533	0.0968	0.04642	0.01336	5e-05	0.02129	0.01939
2968.38	0.06799	0.1004	0.04682	0.01345	5e-05	0.02099	0.01922
2967.41	0.07085	0.10446	0.04733	0.01355	5e-05	0.02071	0.01905
2966.45	0.0739	0.10915	0.04794	0.01364	5e-05	0.02044	0.01887
2965.48	0.07714	0.11456	0.04866	0.01372	5e-05	0.02019	0.01869
2964.52	0.08058	0.12071	0.04946	0.01377	5e-05	0.01996	0.01851
2963.55	0.08422	0.12755	0.05036	0.0138	5e-05	0.01976	0.00058
2962.59	0.08806	0.13493	0.05134	0.01382	5e-05	0.01957	0.00062
2961.62	0.09212	0.14265	0.05243	0.01384	5e-05	0.01939	5e-05
2960.66	0.09643	0.15051	0.05363	0.01384	5e-05	0.01922	5e-05
2959.7	0.10099	0.15832	0.05493	0.01382	5e-05	0.01905	5e-05
2958.73	0.10585	0.16592	0.05635	0.01378	5e-05	0.01887	5e-05
2957.77	0.11104	0.17325	0.05788	0.01371	5e-05	0.01869	5e-05
2956.8	0.11661	0.18032	0.05953	0.0136	5e-05	0.01851	5e-05
2955.84	0.12259	0.18719	0.06131	0.01345	5e-05	0.00058	5e-05
2954.87	0.12904	0.19399	0.06322	0.01327	5e-05	0.00062	5e-05
2953.91	0.136	0.20084	0.06526	0.01306	5e-05	0.00082	5e-05
2952.94	0.14352	0.2079	0.06745	0.01284	5e-05	0.00075	5e-05
2951.98	0.15164	0.21528	0.06979	0.01264	5e-05	0.00068	5e-05
2951.02	0.16041	0.22311	0.07233	0.01246	5e-05	0.00062	5e-05
2950.05	0.16986	0.23151	0.07509	0.01231	5e-05	0.00055	5e-05
2949.09	0.18005	0.24062	0.07809	0.01218	5e-05	0.00048	5e-05
2948.12	0.19098	0.25062	0.08135	0.01208	5e-05	0.00042	5e-05
2947.16	0.20271	0.26167	0.08487	0.01202	5e-05	0.00035	5e-05
2946.19	0.21524	0.27392	0.08864	0.012	5e-05	0.00029	5e-05
2945.23	0.2286	0.28749	0.09266	0.01202	5e-05	0.00024	5e-05
2944.27	0.2428	0.30236	0.09695	0.01208	5e-05	0.00019	5e-05
2943.3	0.25783	0.31843	0.10151	0.0122	5e-05	0.00014	5e-05
2942.34	0.27368	0.33546	0.10636	0.01235	5e-05	0.0001	5e-05
2941.37	0.29032	0.35313	0.11152	0.01255	5e-05	6e-05	5e-05
2940.41	0.30772	0.37108	0.117	0.01278	5e-05	4e-05	5e-05
2939.44	0.32579	0.389	0.12281	0.01303	5e-05	2e-05	5e-05
2938.48	0.34446	0.40666	0.12893	0.01331	5e-05	1e-05	5e-05
2937.51	0.36361	0.42395	0.13535	0.01361	5e-05	0	5e-05
2936.55	0.38309	0.44091	0.14204	0.01392	5e-05	0	5e-05
2935.59	0.40274	0.45768	0.14895	0.01423	5e-05	0	5e-05
2934.62	0.42237	0.47445	0.156	0.01452	5e-05	0	5e-05
2933.66	0.44177	0.49142	0.16312	0.01478	5e-05	0	5e-05
2932.69	0.46071	0.5087	0.1702	0.01498	5e-05	0	5e-05
2931.73	0.47894	0.52629	0.17711	0.01515	5e-05	0	5e-05
2930.76	0.49623	0.54405	0.18372	0.01529	5e-05	0	5e-05
2929.8	0.51232	0.56166	0.1899	0.0154	5e-05	0	5e-05
2928.84	0.52699	0.57865	0.19553	0.01548	5e-05	0	5e-05
2927.87	0.54004	0.59442	0.20049	0.01553	5e-05	0	5e-05
2926.91	0.55126	0.60829	0.20468	0.01552	5e-05	0	5e-05
2925.94	0.56053	0.61955	0.20802	0.01544	5e-05	0	5e-05
2924.98	0.56772	0.62755	0.21045	0.01528	5e-05	0	5e-05
2924.01	0.57276	0.6318	0.21194	0.01503	5e-05	0	5e-05
2923.05	0.57564	0.63201	0.21246	0.01469	5e-05	0	5e-05
2922.08	0.57637	0.62819	0.21205	0.01427	5e-05	0	5e-05
2921.12	0.57501	0.62063	0.21075	0.01377	5e-05	0	5e-05
2920.16	0.57166	0.60992	0.20862	0.01319	5e-05	0	5e-05
2919.19	0.56644	0.59683	0.20575	0.01258	5e-05	0	5e-05
2918.23	0.5595	0.58222	0.2022	0.01195	5e-05	0	5e-05
2917.26	0.55102	0.56692	0.19807	0.01135	5e-05	0	5e-05
2916.3	0.54116	0.55159	0.19342	0.01079	5e-05	5e-05	5e-05
2915.33	0.53013	0.53665	0.18834	0.01028	5e-05	5e-05	5e-05
2914.37	0.51808	0.5223	0.18291	0.00983	5e-05	5e-05	5e-05
2913.41	0.5052	0.50848	0.17723	0.00944	5e-05	5e-05	5e-05
2912.44	0.49164	0.49502	0.1714	0.00909	5e-05	5e-05	5e-05
2911.48	0.47755	0.48166	0.16549	0.00877	5e-05	5e-05	5e-05
2910.51	0.46306	0.46819	0.1596	0.00849	5e-05	0.02355	5e-05
2909.55	0.44828	0.45448	0.15376	0.00823	5e-05	0.02501	5e-05
2908.58	0.43333	0.44051	0.14803	0.00798	5e-05	0.02645	5e-05
2907.62	0.41828	0.42638	0.14242	0.00774	5e-05	0.02787	5e-05
2906.65	0.40324	0.41221	0.1369	0.00749	5e-05	0.02923	5e-05
2905.69	0.38827	0.39817	0.13149	0.00724	5e-05	0.03052	5e-05
2904.73	0.37346	0.38439	0.12615	0.00699	5e-05	0.03169	5e-05
2903.76	0.35886	0.37098	0.1209	0.00675	5e-05	0.03273	5e-05
2902.8	0.34457	0.35802	0.11575	0.00653	5e-05	0.03361	5e-05
2901.83	0.33063	0.34555	0.11074	0.00631	5e-05	0.03429	5e-05
2900.87	0.31713	0.33363	0.10589	0.00611	5e-05	0.03475	5e-05
2899.9	0.30412	0.32229	0.10125	0.00591	5e-05	0.03498	5e-05
2898.94	0.29166	0.31155	0.09685	0.00571	5e-05	0.03495	5e-05
2897.98	0.2798	0.30142	0.09273	0.00552	5e-05	0.03465	5e-05
2897.01	0.26858	0.29185	0.0889	0.00533	5e-05	0.03408	5e-05
2896.05	0.25802	0.28275	0.08535	0.00514	5e-05	0.03325	5e-05
2895.08	0.24815	0.27401	0.0821	0.00497	5e-05	0.03217	5e-05
2894.12	0.23896	0.26552	0.07913	0.0048	5e-05	0.03085	5e-05
2893.15	0.23044	0.25717	0.07643	0.00464	5e-05	0.02933	5e-05
2892.19	0.22255	0.2489	0.07397	0.00448	5e-05	0.02765	5e-05
2891.22	0.21526	0.24074	0.07174	0.00434	5e-05	0.02584	5e-05
2890.26	0.20852	0.23275	0.06971	0.0042	5e-05	0.02395	5e-05
2889.3	0.20225	0.22503	0.06783	0.00408	0.18379	0.02203	0.18379
2888.33	0.1964	0.21772	0.06608	0.00396	0.18485	0.02012	0.18485
2887.37	0.19091	0.21091	0.06443	0.00386	0.18611	0.01828	0.18611
2886.4	0.1857	0.2047	0.06286	0.00376	0.18756	0.01654	0.18756
2885.44	0.18072	0.19912	0.06135	0.00367	0.1892	0.01496	0.1892
2884.47	0.17591	0.19414	0.05989	0.0036	0.19104	0.01355	0.19104
2883.51	0.17124	0.18971	0.05848	0.00355	0.19306	0.01234	0.19306
2882.54	0.16667	0.18574	0.05709	0.00352	0.19527	0.01136	0.19527
2881.58	0.16218	0.18211	0.05574	0.00351	0.19764	0.01061	0.19764
2880.62	0.15777	0.17869	0.05442	0.0035	0.20016	0.01009	0.20016
2879.65	0.15344	0.17536	0.05313	0.00351	0.20281	0.00979	0.20281
2878.69	0.14921	0.17199	0.0519	0.00353	0.20555	0.00971	0.20555
2877.72	0.14511	0.1685	0.05074	0.00354	0.20836	0.00982	0.20836
2876.76	0.14119	0.16484	0.04966	0.00357	0.21118	0.01011	0.21118
2875.79	0.13748	0.16101	0.04866	0.00359	0.21397	0.01055	0.21397
2874.83	0.13406	0.15706	0.04775	0.00361	0.21666	0.01113	0.21666
2873.87	0.13098	0.1531	0.04691	0.00364	0.21917	0.01184	0.21917
2872.9	0.1283	0.14933	0.04614	0.00366	0.22144	0.01265	0.22144
2871.94	0.1261	0.14593	0.04546	0.00369	0.2234	0.01357	0.2234
2870.97	0.12446	0.14317	0.0449	0.00371	0.225	0.0146	0.225
2870.01	0.12343	0.14127	0.04448	0.00373	0.2262	0.01575	0.2262
2869.04	0.12307	0.14046	0.04425	0.00375	0.22695	0.01705	0.22695
2868.08	0.12346	0.1409	0.04424	0.00378	0.22722	0.01852	0.22722
2867.11	0.12463	0.14272	0.04446	0.00381	0.22696	0.0202	0.22696
2866.15	0.12662	0.146	0.04493	0.00388	0.22616	0.02213	0.22616
2865.19	0.12945	0.15075	0.04568	0.00397	0.22483	0.02436	0.22483
2864.22	0.13311	0.15692	0.0467	0.0041	0.22297	0.02696	0.22297
2863.26	0.13759	0.16443	0.04801	0.00425	0.22063	0.02997	0.22063
2862.29	0.14284	0.17314	0.04961	0.00442	0.21785	0.03346	0.21785
2861.33	0.14878	0.18285	0.05148	0.0046	0.21468	0.03749	0.21468
2860.36	0.15532	0.19333	0.05359	0.0048	0.21119	0.04212	0.21119
2859.4	0.16231	0.20428	0.05588	0.00499	0.20741	0.04738	0.20741
2858.44	0.1696	0.21537	0.05832	0.00517	0.20343	0.05333	0.20343
2857.47	0.17702	0.22625	0.06082	0.00532	0.19928	0.06	0.19928
2856.51	0.18435	0.23652	0.06333	0.00542	0.19502	0.06741	0.19502
2855.54	0.19138	0.24582	0.06577	0.00545	0.1907	0.07556	0.1907
2854.58	0.19787	0.25382	0.06805	0.0054	0.18634	0.08444	0.18634
2853.61	0.2036	0.26021	0.07008	0.00527	0.18196	0.09404	0.18196
2852.65	0.20834	0.26476	0.07174	0.00505	0.1776	0.10431	0.1776
2851.68	0.21189	0.2673	0.07293	0.00476	0.17329	0.11519	0.17329
2850.72	0.21408	0.2677	0.07356	0.00442	0.16906	0.12662	0.16906
2849.76	0.21476	0.26591	0.07353	0.00405	0.16493	0.13848	0.16493
2848.79	0.21383	0.26193	0.0728	0.00368	0.16091	0.1507	0.16091
2847.83	0.21125	0.25577	0.07136	0.00334	0.15701	0.16314	0.15701
2846.86	0.20703	0.24755	0.06923	0.00304	0.15323	0.17568	0.15323
2845.9	0.20121	0.23739	0.06647	0.00279	0.14958	0.18819	0.14958
2844.93	0.19393	0.22549	0.06318	0.00256	0.14607	0.20053	0.14607
2843.97	0.18534	0.21211	0.05946	0.00234	0.1427	0.21255	0.1427
2843.01	0.17565	0.19753	0.05544	0.00212	0.13948	0.22412	0.13948
2842.04	0.16508	0.18208	0.05124	0.00189	0.1364	0.23511	0.1364
2841.08	0.1539	0.1661	0.04698	0.00165	0.13345	0.24537	0.13345
2840.11	0.14237	0.14992	0.04276	0.00142	0.13061	0.25478	0.13061
2839.15	0.13075	0.13388	0.03867	0.00121	0.12784	0.26324	0.12784
2838.18	0.11929	0.11827	0.03479	0.00103	0.12513	0.27066	0.12513
2837.22	0.10821	0.10337	0.03121	0.00088	0.12248	0.27695	0.12248
2836.25	0.09771	0.08941	0.02799	0.00076	0.11989	0.25334	0.11989
2835.29	0.08793	0.07659	0.02515	0.00066	0.11737	0.25308	0.11737
2834.33	0.07899	0.06507	0.02271	0.00058	0.11491	0.25295	0.11491
2833.36	0.07095	0.05496	0.02063	0.00051	0.11252	0.25296	0.11252
2832.4	0.06384	0.04632	0.01888	0.00044	0.11018	0.25308	0.11018
2831.43	0.05766	0.03914	0.01741	0.00038	0.10789	0.25328	0.10789
2830.47	0.05236	0.03337	0.01619	0.00033	0.10564	0.25352	0.10564
2829.5	0.04789	0.02887	0.01519	0.00028	0.10345	0.25373	0.10345
2828.54	0.04415	0.02548	0.01435	0.00025	0.10131	0.25386	0.10131
2827.57	0.04105	0.02299	0.01366	0.00022	0.09923	0.2539	0.09923
2826.61	0.03852	0.02119	0.01308	0.0002	0.09719	0.25381	0.09719
2825.65	0.03644	0.0199	0.01258	0.00017	0.09519	0.25358	0.09519
2824.68	0.03473	0.01897	0.01213	0.00014	0.09322	0.25323	0.09322
2823.72	0.03332	0.01828	0.01173	0.00011	0.0913	0.25275	0.0913
2822.75	0.03214	0.01778	0.01136	8e-05	0.08941	0.25214	0.08941
2821.79	0.03114	0.01742	0.01104	6e-05	0.08755	0.2514	0.08755
2820.82	0.03026	0.0172	0.01074	4e-05	0.08575	0.2505	0.08575
2819.86	0.02947	0.01711	0.01048	2e-05	0.08398	0.24941	0.08398
2818.9	0.02876	0.01713	0.01024	1e-05	0.08226	0.24813	0.08226
2817.93	0.0281	0.01722	0.01001	0	0.08058	0.24663	0.08058
2816.97	0.02747	0.01733	0.00981	0	0.07893	0.24492	0.07893
2816	0.02688	0.01738	0.00961	0	0.07732	0.24301	0.07732
2815.04	0.0263	0.01732	0.00943	0	0.07575	0.24096	0.07575
2814.07	0.02575	0.0171	0.00927	0	0.07422	0.23883	0.07422
2813.11	0.0252	0.01669	0.00912	0	0.07274	0.23668	0.07274
2812.14	0.02466	0.01609	0.00899	0	0.07128	0.2346	0.07128
2811.18	0.02413	0.01531	0.00886	0	0.06984	0.23263	0.06984
2810.22	0.02359	0.01438	0.00871	0	0.06841	0.23085	0.06841
2809.25	0.02304	0.01333	0.00854	1e-05	0.06697	0.22927	0.06697
2808.29	0.02249	0.01218	0.00835	2e-05	0.06554	0.22791	0.06554
2807.32	0.02193	0.01098	0.00815	4e-05	0.06413	0.22676	0.06413
2806.36	0.02136	0.00974	0.00794	5e-05	0.06274	0.22578	0.06274
2805.39	0.02078	0.00848	0.00774	5e-05	0.06138	0.22488	0.06138
2804.43	0.02018	0.00725	0.00754	5e-05	0.06006	0.22396	0.06006
2803.47	0.01958	0.00608	0.00735	4e-05	0.05879	0.23633	0.05879
2802.5	0.01897	0.00501	0.00717	3e-05	0.05755	0.23107	0.05755
2801.54	0.01837	0.0041	0.00699	2e-05	0.05636	0.22508	0.05636
2800.57	0.01776	0.00338	0.00683	1e-05	0.05521	0.21844	0.05521
2799.61	0.01716	0.00287	0.00667	0	0.05408	0.21124	0.05408
2798.64	0.01657	0.00257	0.00652	0	0.05298	0.20359	0.05298
2797.68	0.01599	0.00245	0.00635	0	0.0519	0.1956	0.0519
2796.71	0.01543	0.00246	0.00617	1e-05	0.05084	0.1874	0.05084
2795.75	0.01489	0.00256	0.00599	1e-05	0.0498	0.17913	0.0498
2794.79	0.01438	0.00266	0.00581	2e-05	0.0488	0.17091	0.0488
2793.82	0.01389	0.00272	0.00565	1e-05	0.04786	0.16285	0.04786
2792.86	0.01344	0.0027	0.00551	1e-05	0.04698	0.15507	0.04698
2791.89	0.01301	0.00258	0.00539	0	0.04614	0.14766	0.04614
2790.93	0.01262	0.00238	0.00528	0	0.04536	0.14069	0.04536
2789.96	0.01225	0.00214	0.00517	0	0.0446	0.13421	0.0446
2789	0.01191	0.0019	0.00506	0	0.04385	0.12826	0.04385
2788.04	0.01159	0.00173	0.00494	0	0.04312	0.12285	0.04312
2787.07	0.0113	0.00169	0.00481	0	0.04242	0.11798	0.04242
2786.11	0.01103	0.00182	0.00469	1e-05	0.04174	0.11362	0.04174
2785.14	0.01076	0.00212	0.00457	2e-05	0.04112	0.10974	0.04112
2784.18	0.01051	0.0026	0.00447	3e-05	0.04056	0.10629	0.04056
2783.21	0.01025	0.00319	0.00438	4e-05	0.04004	0.10321	0.04004
2782.25	0.01	0.00385	0.00429	5e-05	0.03957	0.10046	0.03957
2781.28	0.00973	0.00448	0.0042	6e-05	0.03913	0.09798	0.03913
2780.32	0.00946	0.00502	0.00412	6e-05	0.03872	0.09572	0.03872
2779.36	0.00917	0.00539	0.00404	6e-05	0.03834	0.09364	0.03834
2778.39	0.00886	0.00557	0.00398	4e-05	0.038	0.0917	0.038
2777.43	0.00853	0.00552	0.00392	2e-05	0.0377	0.08987	0.0377
2776.46	0.00819	0.00525	0.00385	1e-05	0.03743	0.08813	0.03743
2775.5	0.00783	0.00479	0.00375	0	0.03718	0.08645	0.03718
2774.53	0.00746	0.00419	0.00363	0	0.03694	0.08484	0.03694
2773.57	0.00708	0.0035	0.00349	0	0.0367	0.08326	0.0367
2772.61	0.00669	0.00277	0.00333	0	0.03648	0.08173	0.03648
2771.64	0.0063	0.00206	0.00317	0	0.03627	0.08024	0.03627
2770.68	0.00592	0.00142	0.00302	1e-05	0.03611	0.07878	0.03611
2769.71	0.00554	0.00088	0.00288	1e-05	0.03598	0.07735	0.03598
2768.75	0.00518	0.00049	0.00275	2e-05	0.03589	0.07594	0.03589
2767.78	0.00483	0.00026	0.00264	3e-05	0.03583	0.07455	0.03583
2766.82	0.0045	0.0002	0.00253	4e-05	0.0358	0.07319	0.0358
2765.85	0.00419	0.00031	0.00242	5e-05	0.03578	0.07184	0.03578
2764.89	0.0039	0.00056	0.00233	5e-05	0.03578	0.0705	0.03578
2763.93	0.00364	0.00089	0.00224	4e-05	0.03579	0.06917	0.03579
2762.96	0.00339	0.00126	0.00215	3e-05	0.03582	0.06785	0.03582
2762	0.00316	0.00158	0.00208	1e-05	0.03587	0.06654	0.03587
2761.03	0.00294	0.00181	0.00201	0	0.03594	0.06523	0.03594
2760.07	0.00274	0.00191	0.00195	0	0.03603	0.06393	0.03603
2759.1	0.00255	0.00186	0.00189	0	0.03614	0.06262	0.03614
2758.14	0.00238	0.00167	0.00184	1e-05	0.03625	0.0613	0.03625
2757.17	0.0022	0.00137	0.00178	2e-05	0.03637	0.05997	0.03637
2756.21	0.00204	0.00103	0.00172	3e-05	0.03649	0.05863	0.03649
2755.25	0.00188	0.00069	0.00167	2e-05	0.03662	0.05726	0.03662
2754.28	0.00172	0.00039	0.00162	2e-05	0.03676	0.05587	0.03676
2753.32	0.00157	0.00017	0.00157	1e-05	0.0369	0.05444	0.0369
2752.35	0.00143	3e-05	0.00153	0	0.03705	0.05298	0.03705
2751.39	0.00129	0	0.00149	0	0.03721	0.05149	0.03721
2750.42	0.00115	0	0.00146	0	0.03736	0.04996	0.03736
2749.46	0.00102	7e-05	0.00143	0	0.0375	0.04839	0.0375
2748.5	0.0009	0.00029	0.0014	0	0.03763	0.04681	0.03763
2747.53	0.00078	0.00066	0.00136	1e-05	0.03774	0.04521	0.03774
2746.57	0.00068	0.00119	0.00131	1e-05	0.03783	0.04361	0.03783
2745.6	0.00058	0.00186	0.00124	0	0.03792	0.04203	0.03792
2744.64	0.0005	0.00261	0.00118	0	0.03801	0.04047	0.03801
2743.67	0.00043	0.00337	0.00112	0	0.0381	0.03897	0.0381
2742.71	0.00037	0.00402	0.00108	1e-05	0.03821	0.03753	0.03821
2741.74	0.00032	0.0045	0.00105	2e-05	0.03831	0.03617	0.03831
2740.78	0.00029	0.00471	0.00104	4e-05	0.03843	0.03492	0.03843
2739.82	0.00026	0.00466	0.00103	5e-05	0.03854	0.03377	0.03854
2738.85	0.00025	0.00435	0.00102	6e-05	0.03865	0.03274	0.03865
2737.89	0.00025	0.00385	0.00102	6e-05	0.03875	0.03185	0.03875
2736.92	0.00025	0.00327	0.00102	5e-05	0.03883	0.03109	0.03883
2735.96	0.00027	0.00268	0.00101	4e-05	0.03889	0.03048	0.03889
2734.99	0.00028	0.00218	0.00101	3e-05	0.03894	0.03001	0.03894
2734.03	0.00031	0.0018	0.00102	2e-05	0.03898	0.02969	0.03898
2733.07	0.00033	0.00156	0.00102	1e-05	0.03902	0.0295	0.03902
2732.1	0.00035	0.00145	0.00103	1e-05	0.03907	0.02945	0.03907
2731.14	0.00038	0.00143	0.00103	1e-05	0.03911	0.02952	0.03911
2730.17	0.0004	0.00148	0.00103	1e-05	0.03914	0.00033	0.03914
2729.21	0.00041	0.00156	0.00104	1e-05	0.03917	0.0007	0.03917
2728.24	0.00042	0.00166	0.00105	1e-05	0.03917	0.0012	0.03917
2727.28	0.00043	0.00179	0.00105	0	0.03915	0.00181	0.03915
2726.31	0.00043	0.00194	0.00105	0	0.03912	0.0025	0.03912
2725.35	0.00042	0.00212	0.00103	0	0.03905	0.00324	0.03905
2724.39	0.00041	0.0023	0.00101	1e-05	0.03896	0.00399	0.03896
2723.42	0.00039	0.00248	0.00098	2e-05	0.03885	0.0047	0.03885
2722.46	0.00037	0.00262	0.00095	3e-05	0.0387	0.0053	0.0387
2721.49	0.00034	0.00269	0.00091	4e-05	0.03852	0.00575	0.03852
2720.53	0.00031	0.00267	0.00087	3e-05	0.03831	0.00601	0.03831
2719.56	0.00027	0.00255	0.00082	3e-05	0.03806	0.00607	0.03806
2718.6	0.00024	0.00233	0.00077	2e-05	0.03779	0.00596	0.03779
2717.64	0.0002	0.00204	0.00073	1e-05	0.0375	0.00569	0.0375
2716.67	0.00016	0.00172	0.00068	0	0.03718	0.0053	0.03718
2715.71	0.00013	0.00142	0.00065	0	0.03684	0.00483	0.03684
2714.74	0.0001	0.00117	0.00061	0	0.03646	0.00431	0.03646
2713.78	7e-05	0.00102	0.00058	1e-05	0.03606	0.00373	0.03606
2712.81	5e-05	0.00098	0.00055	2e-05	0.03564	0.00312	0.03564
2711.85	3e-05	0.00104	0.00053	2e-05	0.03519	0.00248	0.03519
2710.88	1e-05	0.00118	0.00051	2e-05	0.03473	0.00186	0.03473
2709.92	0	0.00136	0.00049	2e-05	0.03425	0.00127	0.03425
2708.96	0	0.00154	0.00047	2e-05	0.03375	0.00076	0.03375
2707.99	0	0.00167	0.00045	1e-05	0.03324	0.00037	0.03324
2707.03	2e-05	0.00175	0.00042	1e-05	0.03272	0.00011	0.03272
2706.06	3e-05	0.00175	0.00038	0	0.0322	0	0.0322
2705.1	6e-05	0.00171	0.00034	0	0.03168	4e-05	0.03168
2704.13	9e-05	0.00164	0.00031	0	0.03115	0.00024	0.03115
2703.17	0.00013	0.00158	0.00028	0	0.03063	0.00058	0.03063
2702.2	0.00018	0.00156	0.00028	0	0.03011	0.00104	0.03011
2701.24	0.00023	0.00159	0.00028	0	0.02959	0.0016	0.02959
2700.28	0.00029	0.00167	0.00029	0	0.02908	0.00221	0.02908
2699.31	0.00035	0.00178	0.00029	0	0.02858	0.00284	0.02858
2698.35	0.00041	0.00188	0.00028	0	0.02809	0.00347	0.02809
2697.38	0.00048	0.00193	0.00027	1e-05	0.02762	0.00408	0.02762
2696.42	0.00055	0.00189	0.00025	2e-05	0.02716	0.00466	0.02716
2695.45	0.00063	0.00173	0.00023	2e-05	0.02671	0.00521	0.02671
2694.49	0.0007	0.00147	0.00023	3e-05	0.02628	0.00572	0.02628
2693.53	0.00077	0.00112	0.00022	3e-05	0.02587	0.00618	0.02587
2692.56	0.00084	0.00074	0.00023	2e-05	0.02549	0.00658	0.02549
2691.6	0.00091	0.00039	0.00023	1e-05	0.02513	0.0069	0.02513
2690.63	0.00098	0.00012	0.00023	1e-05	0.02479	0.00712	0.02479
2689.67	0.00105	0	0.00023	1e-05	0.02447	0.00726	0.02447
2688.7	0.00111	4e-05	0.00022	1e-05	0.02416	0.00732	0.02416
2687.74	0.00118	0.00025	0.00021	3e-05	0.02386	0.00732	0.02386
2686.77	0.00124	0.0006	0.00019	4e-05	0.02357	0.00731	0.02357
2685.81	0.00131	0.00107	0.00018	4e-05	0.02329	0.00732	0.02329
2684.85	0.00137	0.00159	0.00016	4e-05	0.02301	0.00736	0.02301
2683.88	0.00144	0.00214	0.00015	2e-05	0.02276	0.00745	0.02276
2682.92	0.0015	0.00267	0.00015	1e-05	0.02252	0.00758	0.02252
2681.95	0.00157	0.00316	0.00016	0	0.02229	0.00773	0.02229
2680.99	0.00163	0.0036	0.00017	0	0.02206	0.00786	0.02206
2680.02	0.0017	0.00397	0.00018	0	0.02183	0.00796	0.02183
2679.06	0.00176	0.00429	0.00018	0	0.02158	0.00798	0.02158
2678.1	0.00182	0.00452	0.00017	1e-05	0.02132	0.00792	0.02132
2677.13	0.00188	0.00465	0.00015	1e-05	0.02106	0.00777	0.02106
2676.17	0.00193	0.00465	0.00014	2e-05	0.02079	0.00755	0.02079
2675.2	0.00198	0.00449	0.00014	2e-05	0.02052	0.00726	0.02052
2674.24	0.00202	0.00417	0.00015	2e-05	0.02025	0.00692	0.02025
2673.27	0.00205	0.00369	0.00015	2e-05	0.01998	0.00655	0.01998
2672.31	0.00208	0.00308	0.00016	2e-05	0.01971	0.00617	0.01971
2671.34	0.0021	0.0024	0.00015	3e-05	0.01944	0.00579	0.01944
2670.38	0.00212	0.00174	0.00013	4e-05	0.01919	0.00543	0.01919
2669.42	0.00212	0.00119	0.00011	6e-05	0.01894	0.00508	0.01894
2668.45	0.00213	0.00082	9e-05	7e-05	0.01869	0.00474	0.01869
2667.49	0.00213	0.00069	7e-05	8e-05	0.01843	0.00442	0.01843
2666.52	0.00214	0.0008	5e-05	8e-05	0.01816	0.00411	0.01816
2665.56	0.00214	0.00116	4e-05	8e-05	0.01788	0.00381	0.01788
2664.59	0.00214	0.00168	3e-05	7e-05	0.0176	0.00351	0.0176
2663.63	0.00215	0.00231	2e-05	5e-05	0.01731	0.00321	0.01731
2662.67	0.00217	0.00297	2e-05	4e-05	0.01702	0.00293	0.01702
2661.7	0.00219	0.00358	2e-05	2e-05	0.01673	0.00265	0.01673
2660.74	0.00221	0.0041	2e-05	1e-05	0.01643	0.00238	0.01643
2659.77	0.00224	0.00451	2e-05	1e-05	0.01613	0.00212	0.01613
2658.81	0.00227	0.00481	1e-05	0	0.01582	0.00187	0.01582
2657.84	0.00231	0.00503	1e-05	0	0.01549	0.00163	0.01549
2656.88	0.00235	0.00517	0	0	0.01514	0.0014	0.01514
2655.91	0.00239	0.00526	0	0	0.01479	0.00119	0.01479
2654.95	0.00243	0.0053	0	0	0.01444	0.00099	0.01444
2653.99	0.00247	0.00528	0	0	0.01409	0.00082	0.01409
2653.02	0.00251	0.0052	1e-05	0	0.01376	0.00067	0.01376
2652.06	0.00255	0.00506	2e-05	1e-05	0.01345	0.00054	0.01345
2651.09	0.00259	0.00487	3e-05	2e-05	0.01315	0.00044	0.01315
2650.13	0.00263	0.00466	3e-05	3e-05	0.01285	0.00036	0.01285
2649.16	0.00267	0.00447	4e-05	3e-05	0.01256	0.00029	0.01256
2648.2	0.00272	0.00433	5e-05	3e-05	0.01227	0.00024	0.01227
2647.24	0.00278	0.00429	5e-05	2e-05	0.01198	0.00019	0.01198
2646.27	0.00286	0.00437	7e-05	1e-05	0.01169	0.00015	0.01169
2645.31	0.00296	0.00455	8e-05	1e-05	0.0114	0.00011	0.0114
2644.34	0.00308	0.00481	0.00011	1e-05	0.01114	8e-05	0.01114
2643.38	0.00322	0.00511	0.00014	1e-05	0.01088	5e-05	0.01088
2642.41	0.00339	0.0054	0.00018	1e-05	0.01064	3e-05	0.01064
2641.45	0.00358	0.00564	0.00022	1e-05	0.01041	1e-05	0.01041
2640.48	0.00379	0.00581	0.00026	1e-05	0.01019	0	0.01019
2639.52	0.00402	0.00589	0.00032	0	0.00998	0	0.00998
2638.56	0.00425	0.0059	0.0004	0	0.00978	0	0.00978
2637.59	0.00448	0.00589	0.00048	0	0.00959	0	0.00959
2636.63	0.00471	0.00589	0.00056	0	0.0094	1e-05	0.0094
2635.66	0.00491	0.00596	0.00064	1e-05	0.00921	1e-05	0.00921
2634.7	0.00509	0.00611	0.00071	1e-05	0.00903	2e-05	0.00903
2633.73	0.00523	0.00637	0.00077	1e-05	0.00886	3e-05	0.00886
2632.77	0.00532	0.00671	0.0008	1e-05	0.0087	4e-05	0.0087
2631.8	0.00536	0.0071	0.0008	1e-05	0.00855	5e-05	0.00855
2630.84	0.00535	0.00747	0.00077	1e-05	0.0084	5e-05	0.0084
2629.88	0.00529	0.00777	0.00073	2e-05	0.00824	5e-05	0.00824
2628.91	0.00518	0.00791	0.00066	2e-05	0.00809	6e-05	0.00809
2627.95	0.00502	0.00783	0.00059	2e-05	0.00794	7e-05	0.00794
2626.98	0.00482	0.00752	0.00051	3e-05	0.00781	8e-05	0.00781
2626.02	0.00459	0.00697	0.00042	3e-05	0.00768	0.00011	0.00768
2625.05	0.00435	0.00619	0.00034	3e-05	0.00754	0.00014	0.00754
2624.09	0.0041	0.00526	0.00025	2e-05	0.00741	0.00018	0.00741
2623.13	0.00385	0.00423	0.00018	1e-05	0.00726	0.00023	0.00726
2622.16	0.00362	0.00318	0.00012	0	0.0071	0.00029	0.0071
2621.2	0.00342	0.0022	7e-05	0	0.00694	0.00036	0.00694
2620.23	0.00325	0.00133	3e-05	0	0.00678	0.00043	0.00678
2619.27	0.00312	0.00065	1e-05	0	0.00662	0.00048	0.00662
2618.3	0.00305	0.0002	0	1e-05	0.00646	0.0005	0.00646
2617.34	0.00302	0	0	1e-05	0.0063	0.00046	0.0063
2616.37	0.00304	8e-05	0	0	0.00612	0.0004	0.00612
2615.41	0.00312	0.00044	1e-05	0	0.00595	0.00034	0.00595
2614.45	0.00325	0.00108	3e-05	0	0.00577	0.00028	0.00577
2613.48	0.00343	0.00195	6e-05	0	0.00559	0.00024	0.00559
2612.52	0.00364	0.00298	0.00011	0	0.0054	0.00021	0.0054
2611.55	0.00388	0.00406	0.00017	0	0.00521	0.00017	0.00521
2610.59	0.00415	0.0051	0.00025	0	0.00502	0.00013	0.00502
2609.62	0.00442	0.00597	0.00033	0	0.00482	0.0001	0.00482
2608.66	0.00469	0.00659	0.00042	0	0.00463	7e-05	0.00463
2607.7	0.00495	0.00693	0.0005	0	0.00443	4e-05	0.00443
2606.73	0.00519	0.00699	0.00057	0	0.00423	2e-05	0.00423
2605.77	0.00539	0.00682	0.00063	0	0.00403	1e-05	0.00403
2604.8	0.00554	0.0065	0.00067	0	0.00383	1e-05	0.00383
2603.84	0.00565	0.00613	0.00069	0	0.00363	1e-05	0.00363
2602.87	0.0057	0.0058	0.00069	0	0.00342	0	0.00342
2601.91	0.00569	0.00554	0.00066	0	0.00323	0	0.00323
2600.94	0.00563	0.00537	0.00062	0	0.00303	0	0.00303
2599.98	0.00552	0.00524	0.00056	0	0.00285	0	0.00285
2599.02	0.00537	0.0051	0.00047	0	0.00267	0	0.00267
2598.05	0.00518	0.00488	0.00038	0	0.0025	0	0.0025
2597.09	0.00498	0.00453	0.00029	0	0.00234	0	0.00234
2596.12	0.00478	0.00405	0.0002	0	0.00218	1e-05	0.00218
2595.16	0.00458	0.00347	0.00013	0	0.00203	1e-05	0.00203
2594.19	0.00441	0.00288	7e-05	0	0.00189	1e-05	0.00189
2593.23	0.00427	0.00238	3e-05	1e-05	0.00175	0	0.00175
2592.27	0.00417	0.00208	1e-05	2e-05	0.00161	0	0.00161
2591.3	0.00411	0.00206	0	2e-05	0.00147	0	0.00147
2590.34	0.00411	0.00236	0	1e-05	0.00134	0	0.00134
2589.37	0.00415	0.00296	2e-05	0	0.00121	1e-05	0.00121
2588.41	0.00423	0.00379	5e-05	0	0.0011	1e-05	0.0011
2587.44	0.00435	0.00476	0.0001	0	0.00099	2e-05	0.00099
2586.48	0.00449	0.00573	0.00015	0	0.0009	1e-05	0.0009
2585.51	0.00465	0.0066	0.00021	1e-05	0.00082	1e-05	0.00082
2584.55	0.0048	0.00727	0.00027	2e-05	0.00075	0	0.00075
2583.59	0.00495	0.00768	0.00033	3e-05	0.00068	0	0.00068
2582.62	0.00508	0.00783	0.00038	4e-05	0.00062	0	0.00062
2581.66	0.00518	0.00775	0.00042	4e-05	0.00055	0	0.00055
2580.69	0.00524	0.00747	0.00042	5e-05	0.00048	0	0.00048
2579.73	0.00527	0.00708	0.0004	6e-05	0.00042	0	0.00042
2578.76	0.00526	0.00662	0.00035	7e-05	0.00035	1e-05	0.00035
2577.8	0.00522	0.00616	0.00028	7e-05	0.00029	3e-05	0.00029
2576.84	0.00515	0.00572	0.00022	7e-05	0.00024	4e-05	0.00024
2575.87	0.00505	0.00533	0.00015	6e-05	0.00019	5e-05	0.00019
2574.91	0.00494	0.00498	0.0001	4e-05	0.00014	5e-05	0.00014
2573.94	0.00482	0.00468	6e-05	2e-05	0.0001	5e-05	0.0001
2572.98	0.0047	0.0044	4e-05	1e-05	6e-05	3e-05	6e-05
2572.01	0.00458	0.00416	2e-05	0	4e-05	2e-05	4e-05
2571.05	0.00447	0.00394	1e-05	0	2e-05	1e-05	2e-05
2570.08	0.00438	0.00376	0	0	1e-05	1e-05	1e-05
2569.12	0.00431	0.00362	0	1e-05	0	0	0
2568.16	0.00426	0.00353	0	2e-05	0	0	0
2567.19	0.00422	0.00351	0	4e-05	0	0	0
2566.23	0.00421	0.00354	0	5e-05	0	0	0
2565.26	0.00421	0.00363	1e-05	5e-05	0	0	0
2564.3	0.00422	0.00374	2e-05	4e-05	0	0	0
2563.33	0.00424	0.00386	4e-05	3e-05	0	0	0
2562.37	0.00427	0.00395	5e-05	1e-05	0	0	0
2561.4	0.00431	0.004	5e-05	0	0	0	0
2560.44	0.00435	0.00398	5e-05	0	0	1e-05	0
2559.48	0.00439	0.0039	4e-05	0	0	2e-05	0
2558.51	0.00444	0.00375	2e-05	1e-05	0	4e-05	0
2557.55	0.00449	0.00354	1e-05	3e-05	0	6e-05	0
2556.58	0.00454	0.00329	1e-05	4e-05	0	9e-05	0
2555.62	0.00459	0.00303	2e-05	4e-05	0	0.00011	0
2554.65	0.00464	0.00277	4e-05	4e-05	0	0.00011	0
2553.69	0.00469	0.00256	7e-05	3e-05	0	0.00011	0
2552.73	0.00473	0.00241	0.00011	2e-05	0	0.0001	0
2551.76	0.00478	0.00236	0.00014	1e-05	0	9e-05	0
2550.8	0.00482	0.00243	0.00016	0	0	9e-05	0
2549.83	0.00485	0.00261	0.00017	0	0	0.0001	0
2548.87	0.00487	0.00287	0.00018	0	0	0.00011	0
2547.9	0.00489	0.00319	0.00018	1e-05	0	0.00012	0
2546.94	0.00489	0.00351	0.00017	1e-05	1e-05	0.00012	1e-05
2545.97	0.00488	0.00377	0.00016	2e-05	1e-05	0.00012	1e-05
2545.01	0.00486	0.00393	0.00015	2e-05	1e-05	0.00012	1e-05
2544.05	0.00483	0.00399	0.00013	2e-05	1e-05	0.00012	1e-05
2543.08	0.00478	0.00397	0.00011	1e-05	0	0.00012	0
2542.12	0.00473	0.00392	9e-05	1e-05	0	0.00012	0
2541.15	0.00467	0.00389	7e-05	0	0	0.00013	0
2540.19	0.00461	0.00395	6e-05	0	0	0.00015	0
2539.22	0.00454	0.00415	6e-05	0	0	0.00016	0
2538.26	0.00448	0.00449	7e-05	0	1e-05	0.00018	1e-05
2537.3	0.00441	0.00494	7e-05	0	1e-05	0.00019	1e-05
2536.33	0.00435	0.00545	8e-05	0	1e-05	0.0002	1e-05
2535.37	0.0043	0.00595	8e-05	0	0	0.00021	0
2534.4	0.00426	0.00637	8e-05	1e-05	0	0.00021	0
2533.44	0.00422	0.00665	8e-05	1e-05	0	0.00022	0
2532.47	0.0042	0.00675	8e-05	1e-05	0	0.00023	0
2531.51	0.00418	0.00667	9e-05	1e-05	0	0.00023	0
2530.54	0.00418	0.00641	0.0001	2e-05	0	0.00023	0
2529.58	0.00419	0.00601	0.00012	2e-05	1e-05	0.00022	1e-05
2528.62	0.0042	0.00549	0.00012	3e-05	2e-05	0.00021	2e-05
2527.65	0.00423	0.00488	0.00013	3e-05	3e-05	0.00019	3e-05
2526.69	0.00425	0.00421	0.00013	4e-05	4e-05	0.00017	4e-05
2525.72	0.00429	0.00349	0.00014	3e-05	5e-05	0.00015	5e-05
2524.76	0.00433	0.00276	0.00015	3e-05	6e-05	0.00015	6e-05
2523.79	0.00436	0.00205	0.00016	2e-05	6e-05	0.00015	6e-05
2522.83	0.0044	0.00139	0.00018	3e-05	6e-05	0.00016	6e-05
2521.87	0.00444	0.00082	0.0002	3e-05	6e-05	0.00017	6e-05
2520.9	0.00448	0.00037	0.00023	4e-05	6e-05	0.00018	6e-05
2519.94	0.00451	9e-05	0.00025	4e-05	5e-05	0.00019	5e-05
2518.97	0.00454	0	0.00026	4e-05	4e-05	0.0002	4e-05
2518.01	0.00457	6e-05	0.00026	3e-05	3e-05	0.0002	3e-05
2517.04	0.00459	0.00031	0.00026	2e-05	3e-05	0.0002	3e-05
2516.08	0.00461	0.00073	0.00027	1e-05	3e-05	0.00017	3e-05
2515.11	0.00462	0.00127	0.00027	0	3e-05	0.00013	3e-05
2514.15	0.00462	0.00189	0.00028	0	3e-05	7e-05	3e-05
2513.19	0.00462	0.00253	0.00029	0	2e-05	2e-05	2e-05
2512.22	0.00462	0.00312	0.00029	0	1e-05	0	1e-05
2511.26	0.0046	0.00363	0.00029	0	0	0	0
2510.29	0.00458	0.004	0.00029	0	0	4e-05	0
2509.33	0.00455	0.00423	0.00028	1e-05	0	0.00012	0
2508.36	0.00451	0.00431	0.00028	1e-05	0	0.00021	0
2507.4	0.00447	0.00429	0.00028	1e-05	1e-05	0.0003	1e-05
2506.43	0.00442	0.0042	0.00027	1e-05	1e-05	0.00036	1e-05
2505.47	0.00436	0.00409	0.00027	0	1e-05	0.00039	1e-05
2504.51	0.0043	0.00399	0.00025	0	1e-05	0.00037	1e-05
2503.54	0.00423	0.00392	0.00024	0	1e-05	0.00032	1e-05
2502.58	0.00416	0.00387	0.00022	0	2e-05	0.00024	2e-05
2501.61	0.00409	0.00383	0.0002	0	2e-05	0.00016	2e-05
2500.65	0.00402	0.00377	0.00019	0	3e-05	9e-05	3e-05
2499.68	0.00394	0.00366	0.00018	0	3e-05	4e-05	3e-05
2498.72	0.00387	0.0035	0.00018	0	3e-05	1e-05	3e-05
2497.76	0.0038	0.0033	0.00019	1e-05	2e-05	0	2e-05
2496.79	0.00372	0.00309	0.0002	1e-05	2e-05	0	2e-05
2495.83	0.00365	0.00292	0.00021	1e-05	1e-05	0	1e-05
2494.86	0.00358	0.00286	0.00021	1e-05	0	0	0
2493.9	0.00351	0.00293	0.0002	1e-05	0	0	0
2492.93	0.00344	0.00315	0.00019	2e-05	0	0	0
2491.97	0.00336	0.00349	0.00017	2e-05	0	0	0
2491	0.00329	0.00391	0.00016	2e-05	0	0	0
2490.04	0.00321	0.00432	0.00016	2e-05	0	0	0
2489.08	0.00314	0.00464	0.00016	2e-05	0	1e-05	0
2488.11	0.00306	0.00482	0.00016	2e-05	0	2e-05	0
2487.15	0.00297	0.00482	0.00016	2e-05	0	5e-05	0
2486.18	0.00289	0.00463	0.00016	2e-05	0	0.0001	0
2485.22	0.0028	0.00427	0.00014	2e-05	0	0.00016	0
2484.25	0.0027	0.00379	0.00013	1e-05	0	0.00021	0
2483.29	0.00261	0.00325	0.00011	1e-05	0	0.00024	0
2482.33	0.0025	0.00269	0.0001	0	0	0.00022	0
2481.36	0.0024	0.00215	0.0001	0	0	0.00016	0
2480.4	0.00229	0.00166	9e-05	0	1e-05	0.0001	1e-05
2479.43	0.00217	0.00123	9e-05	0	2e-05	4e-05	2e-05
2478.47	0.00205	0.00086	9e-05	1e-05	3e-05	1e-05	3e-05
2477.5	0.00193	0.00056	8e-05	1e-05	2e-05	0	2e-05
2476.54	0.00181	0.00033	7e-05	0	2e-05	0	2e-05
2475.57	0.00169	0.00021	6e-05	0	1e-05	0	1e-05
2474.61	0.00156	0.00021	5e-05	0	0	0	0
2473.65	0.00143	0.00034	4e-05	0	0	0	0
2472.68	0.00131	0.0006	4e-05	1e-05	0	0	0
2471.72	0.00119	0.00096	4e-05	2e-05	2e-05	0	2e-05
2470.75	0.00107	0.00138	5e-05	2e-05	3e-05	0	3e-05
2469.79	0.00096	0.0018	6e-05	2e-05	4e-05	0	4e-05
2468.82	0.00086	0.00215	5e-05	2e-05	3e-05	0	3e-05
2467.86	0.00076	0.00237	4e-05	1e-05	3e-05	0	3e-05
2466.9	0.00067	0.00244	2e-05	0	2e-05	0	2e-05
2465.93	0.0006	0.00234	1e-05	0	1e-05	0	1e-05
2464.97	0.00053	0.00212	0	0	0	0	0
2464	0.00047	0.00182	0	0	0	1e-05	0
2463.04	0.00042	0.0015	0	0	0	3e-05	0
2462.07	0.00039	0.00121	1e-05	1e-05	1e-05	6e-05	1e-05
2461.11	0.00036	0.00101	2e-05	2e-05	1e-05	9e-05	1e-05
2460.14	0.00034	0.00091	3e-05	3e-05	2e-05	0.00012	2e-05
2459.18	0.00033	0.00092	3e-05	4e-05	2e-05	0.00015	2e-05
2458.22	0.00033	0.001	2e-05	4e-05	2e-05	0.00017	2e-05
2457.25	0.00033	0.00114	2e-05	4e-05	1e-05	0.00018	1e-05
2456.29	0.00033	0.0013	3e-05	4e-05	0	0.00017	0
2455.32	0.00033	0.00146	4e-05	4e-05	0	0.00015	0
2454.36	0.00033	0.00162	4e-05	4e-05	0	0.00011	0
2453.39	0.00034	0.00177	5e-05	4e-05	0	8e-05	0
2452.43	0.00034	0.00193	5e-05	4e-05	0	5e-05	0
2451.47	0.00033	0.00209	4e-05	5e-05	0	3e-05	0
2450.5	0.00033	0.00227	2e-05	5e-05	0	1e-05	0
2449.54	0.00032	0.00247	1e-05	6e-05	1e-05	0	1e-05
2448.57	0.00031	0.0027	0	7e-05	1e-05	0	1e-05
2447.61	0.0003	0.00296	0	8e-05	1e-05	1e-05	1e-05
2446.64	0.00029	0.00325	0	9e-05	1e-05	1e-05	1e-05
2445.68	0.00027	0.00356	1e-05	0.00011	0	1e-05	0
2444.71	0.00026	0.00391	3e-05	0.00012	0	1e-05	0
2443.75	0.00025	0.00427	4e-05	0.00014	0	1e-05	0
2442.79	0.00023	0.00464	6e-05	0.00017	0	0	0
2441.82	0.00022	0.00497	7e-05	0.00019	0	0	0
2440.86	0.00021	0.00524	8e-05	0.00021	0	0	0
2439.89	0.00021	0.0054	8e-05	0.00022	0	1e-05	0
2438.93	0.0002	0.00541	8e-05	0.00022	0	3e-05	0
2437.96	0.00019	0.00524	7e-05	0.00022	0	6e-05	0
2437	0.00018	0.00488	5e-05	0.00023	0	0.0001	0
2436.03	0.00017	0.00434	3e-05	0.00023	0	0.00015	0
2435.07	0.00016	0.00365	1e-05	0.00024	1e-05	0.0002	1e-05
2434.11	0.00015	0.00288	0	0.00025	2e-05	0.00024	2e-05
2433.14	0.00014	0.00209	0	0.00027	3e-05	0.00027	3e-05
2432.18	0.00012	0.00136	0	0.00028	4e-05	0.00028	4e-05
2431.21	0.00011	0.00077	1e-05	0.0003	3e-05	0.00028	3e-05
2430.25	9e-05	0.00038	2e-05	0.00031	2e-05	0.00026	2e-05
2429.28	7e-05	0.0002	3e-05	0.00033	1e-05	0.00023	1e-05
2428.32	5e-05	0.00023	3e-05	0.00035	0	0.00019	0
2427.36	4e-05	0.00043	3e-05	0.00036	0	0.00014	0
2426.39	2e-05	0.00076	4e-05	0.00038	0	0.0001	0
2425.43	1e-05	0.00115	4e-05	0.0004	0	6e-05	0
2424.46	0	0.00155	4e-05	0.00041	0	3e-05	0
2423.5	0	0.00191	4e-05	0.00042	0	1e-05	0
2422.53	0	0.00223	3e-05	0.00044	0	0	0
2421.57	0	0.00251	2e-05	0.00045	0	0	0
2420.6	0	0.00277	1e-05	0.00047	0	1e-05	0
2419.64	0	0.00306	1e-05	0.00049	0	3e-05	0
2418.68	1e-05	0.00339	0	0.00051	0	6e-05	0
2417.71	2e-05	0.00378	0	0.00053	0	0.0001	0
2416.75	4e-05	0.00423	0	0.00056	0	0.00016	0
2415.78	6e-05	0.00472	1e-05	0.00059	0	0.00022	0
2414.82	9e-05	0.00522	2e-05	0.00061	1e-05	0.00029	1e-05
2413.85	0.00013	0.00573	3e-05	0.00064	1e-05	0.00035	1e-05
2412.89	0.00017	0.0062	4e-05	0.00067	1e-05	0.00041	1e-05
2411.93	0.00022	0.00664	5e-05	0.00069	2e-05	0.00045	2e-05
2410.96	0.00027	0.00703	7e-05	0.00071	3e-05	0.00047	3e-05
2410	0.00032	0.00737	0.0001	0.00073	4e-05	0.00047	4e-05
2409.03	0.00038	0.00766	0.00012	0.00075	5e-05	0.00045	5e-05
2408.07	0.00043	0.00787	0.00014	0.00076	5e-05	0.00041	5e-05
2407.1	0.00049	0.008	0.00016	0.00078	5e-05	0.00036	5e-05
2406.14	0.00054	0.00801	0.00018	0.00081	4e-05	0.0003	4e-05
2405.17	0.00059	0.00787	0.0002	0.00084	3e-05	0.00024	3e-05
2404.21	0.00064	0.00759	0.00022	0.00088	2e-05	0.00019	2e-05
2403.25	0.00068	0.00715	0.00024	0.00092	2e-05	0.00014	2e-05
2402.28	0.00073	0.00659	0.00026	0.00096	2e-05	0.0001	2e-05
2401.32	0.00077	0.00596	0.00028	0.00099	2e-05	8e-05	2e-05
2400.35	0.00081	0.00533	0.00029	0.00101	3e-05	7e-05	3e-05
2399.39	0.00084	0.00475	0.0003	0.00103	3e-05	7e-05	3e-05
2398.42	0.00088	0.0043	0.00032	0.00104	2e-05	8e-05	2e-05
2397.46	0.00092	0.00403	0.00033	0.00105	2e-05	0.00011	2e-05
2396.5	0.00096	0.00395	0.00034	0.00106	2e-05	0.00015	2e-05
2395.53	0.00101	0.00407	0.00035	0.00109	3e-05	0.00019	3e-05
2394.57	0.00106	0.00438	0.00037	0.00113	5e-05	0.00024	5e-05
2393.6	0.00113	0.00486	0.00038	0.0012	0.0001	0.0003	0.0001
2392.64	0.0012	0.00548	0.00039	0.0013	0.00018	0.00036	0.00018
2391.67	0.00129	0.00619	0.00041	0.00144	0.00029	0.00029	0.00029
2390.71	0.00138	0.00697	0.00043	0.00163	0.00045	0.00045	0.00045
2389.74	0.00149	0.00779	0.00045	0.00186	0.00066	0.00066	0.00066
2388.78	0.0016	0.00863	0.00047	0.00216	0.00093	0.00093	0.00093
2387.82	0.00173	0.00944	0.0005	0.00251	0.00125	0.00125	0.00125
2386.85	0.00185	0.01022	0.00054	0.00291	0.00163	0.00163	0.00163
2385.89	0.00198	0.01093	0.00058	0.00336	0.00206	0.00206	0.00206
2384.92	0.0021	0.01155	0.00063	0.00383	0.00252	0.00252	0.00252
2383.96	0.0022	0.01206	0.00067	0.00431	0.00299	0.00299	0.00299
2382.99	0.0023	0.01243	0.00071	0.00477	0.00345	0.00345	0.00345
2382.03	0.00237	0.01267	0.00075	0.00518	0.00387	0.00387	0.00387
2381.06	0.00242	0.01277	0.00078	0.0055	0.00421	0.00421	0.00421
2380.1	0.00244	0.01271	0.00079	0.00572	0.00446	0.00446	0.00446
2379.14	0.00242	0.01251	0.00079	0.00582	0.00459	0.00459	0.00459
2378.17	0.00238	0.01216	0.00077	0.00577	0.0046	0.0046	0.0046
2377.21	0.0023	0.01166	0.00073	0.0056	0.00449	0.00449	0.00449
2376.24	0.00218	0.011	0.00068	0.0053	0.00426	0.00426	0.00426
2375.28	0.00204	0.01017	0.00061	0.00489	0.00394	0.00394	0.00394
2374.31	0.00187	0.00918	0.00054	0.0044	0.00354	0.00354	0.00354
2373.35	0.00167	0.00803	0.00045	0.00384	0.00309	0.00309	0.00309
2372.39	0.00147	0.00677	0.00037	0.00326	0.0026	0.0026	0.0026
2371.42	0.00125	0.00542	0.00029	0.00266	0.00211	0.00211	0.00211
2370.46	0.00103	0.00407	0.00021	0.00208	0.00163	0.00163	0.00163
2369.49	0.00082	0.0028	0.00014	0.00153	0.00118	0.00118	0.00118
2368.53	0.00061	0.00168	9e-05	0.00103	0.00078	0.00078	0.00078
2367.56	0.00043	0.0008	4e-05	0.00061	0.00045	0.00045	0.00045
2366.6	0.00027	0.00023	2e-05	0.00029	0.0002	0.0002	0.0002
2365.63	0.00015	0	0	8e-05	4e-05	4e-05	4e-05
2364.67	6e-05	8e-05	0	0	0	0	0
2363.71	1e-05	0.00048	0	0	0	0	0
2362.74	0	0.00114	0	0.00014	0.0001	0.0001	0.0001
2361.78	2e-05	0.00199	2e-05	0.00044	0.00033	0.00033	0.00033
2360.81	8e-05	0.00293	6e-05	0.00089	0.0007	0.0007	0.0007
2359.85	0.00018	0.00389	0.00012	0.00148	0.0012	0.0012	0.0012
2358.88	0.00033	0.0048	0.0002	0.0022	0.00181	0.00181	0.00181
2357.92	0.00052	0.00563	0.0003	0.00302	0.0025	0.0025	0.0025
2356.96	0.00074	0.00635	0.00043	0.00389	0.00324	0.00324	0.00324
2355.99	0.001	0.00698	0.00057	0.00478	0.00399	0.00399	0.00399
2355.03	0.00128	0.00756	0.00072	0.00561	0.0047	0.0047	0.0047
2354.06	0.00159	0.00812	0.00088	0.00633	0.0053	0.0053	0.0053
2353.1	0.00192	0.0087	0.00102	0.00689	0.00575	0.00575	0.00575
2352.13	0.00226	0.00936	0.00115	0.00725	0.00601	0.00601	0.00601
2351.17	0.00261	0.0101	0.00124	0.00739	0.00607	0.00607	0.00607
2350.2	0.00297	0.01093	0.0013	0.00734	0.00596	0.00596	0.00596
2349.24	0.00333	0.01183	0.00134	0.00712	0.00569	0.00569	0.00569
2348.28	0.00368	0.01275	0.00134	0.00677	0.0053	0.0053	0.0053
2347.31	0.00403	0.01364	0.00134	0.00632	0.00483	0.00483	0.00483
2346.35	0.00437	0.01445	0.00133	0.0058	0.00431	0.00431	0.00431
2345.38	0.0047	0.01511	0.00134	0.00521	0.00373	0.00373	0.00373
2344.42	0.005	0.01559	0.00135	0.00458	0.00312	0.00312	0.00312
2343.45	0.00528	0.01588	0.00139	0.00391	0.00248	0.00248	0.00248
2342.49	0.00553	0.01596	0.00143	0.00323	0.00186	0.00186	0.00186
2341.53	0.00574	0.01587	0.00149	0.0026	0.00127	0.00127	0.00127
2340.56	0.0059	0.01564	0.00156	0.00203	0.00076	0.00076	0.00076
2339.6	0.00602	0.01531	0.00162	0.00159	0.00037	0.00037	0.00037
2338.63	0.00608	0.01494	0.00168	0.00128	0.00011	0.00011	0.00011
2337.67	0.00608	0.01457	0.00172	0.00114	0	0	0
2336.7	0.00602	0.01423	0.00174	0.00117	4e-05	4e-05	4e-05
2335.74	0.0059	0.01393	0.00173	0.00136	0.00024	0.00024	0.00024
2334.77	0.00573	0.0137	0.0017	0.00172	0.00058	0.00058	0.00058
2333.81	0.00551	0.01353	0.00164	0.00221	0.00104	0.00104	0.00104
2332.85	0.00524	0.01343	0.00157	0.00281	0.0016	0.0016	0.0016
2331.88	0.00494	0.0134	0.00148	0.00347	0.00221	0.00221	0.00221
2330.92	0.00462	0.01344	0.00139	0.00416	0.00284	0.00284	0.00284
2329.95	0.0043	0.01355	0.0013	0.00485	0.00347	0.00347	0.00347
2328.99	0.00399	0.01374	0.00121	0.00551	0.00408	0.00408	0.00408
2328.02	0.00371	0.014	0.00114	0.00615	0.00466	0.00466	0.00466
2327.06	0.00347	0.01432	0.00109	0.00674	0.00521	0.00521	0.00521
2326.1	0.00327	0.01468	0.00105	0.0073	0.00572	0.00572	0.00572
2325.13	0.00314	0.01504	0.00104	0.00782	0.00618	0.00618	0.00618
2324.17	0.00307	0.01538	0.00105	0.00826	0.00658	0.00658	0.00658
2323.2	0.00307	0.01567	0.00108	0.00863	0.0069	0.0069	0.0069
2322.24	0.00314	0.01588	0.00113	0.0089	0.00712	0.00712	0.00712
2321.27	0.00327	0.016	0.00119	0.00907	0.00726	0.00726	0.00726
2320.31	0.00345	0.01602	0.00126	0.00916	0.00732	0.00732	0.00732
2319.34	0.00368	0.01596	0.00135	0.0092	0.00732	0.00732	0.00732
2318.38	0.00394	0.01581	0.00143	0.00921	0.00731	0.00731	0.00731
2317.42	0.00421	0.01561	0.00152	0.00923	0.00732	0.00732	0.00732
2316.45	0.00448	0.01534	0.00162	0.00929	0.00736	0.00736	0.00736
2315.49	0.00474	0.01503	0.00171	0.0094	0.00745	0.00745	0.00745
2314.52	0.00496	0.01468	0.00179	0.00954	0.00758	0.00758	0.00758
2313.56	0.00514	0.01427	0.00186	0.00969	0.00773	0.00773	0.00773
2312.59	0.00526	0.01381	0.00191	0.00984	0.00786	0.00786	0.00786
2311.63	0.00533	0.01331	0.00194	0.00993	0.00796	0.00796	0.00796
2310.66	0.00533	0.01277	0.00194	0.00996	0.00798	0.00798	0.00798
2309.7	0.00528	0.0122	0.00191	0.00989	0.00792	0.00792	0.00792
2308.74	0.00516	0.01162	0.00185	0.00974	0.00777	0.00777	0.00777
2307.77	0.00498	0.01105	0.00177	0.00951	0.00755	0.00755	0.00755
2306.81	0.00476	0.01053	0.00166	0.00921	0.00726	0.00726	0.00726
2305.84	0.00451	0.01006	0.00155	0.00886	0.00692	0.00692	0.00692
2304.88	0.00424	0.00965	0.00143	0.00847	0.00655	0.00655	0.00655
2303.91	0.00395	0.00931	0.00132	0.00808	0.00617	0.00617	0.00617
2302.95	0.00366	0.00903	0.00122	0.00768	0.00579	0.00579	0.00579
2301.99	0.00338	0.0088	0.00112	0.00729	0.00543	0.00543	0.00543
2301.02	0.00312	0.0086	0.00104	0.00692	0.00508	0.00508	0.00508
2300.06	0.00287	0.00841	0.00097	0.00655	0.00474	0.00474	0.00474
2299.09	0.00266	0.00821	0.00092	0.0062	0.00442	0.00442	0.00442
2298.13	0.00247	0.00798	0.00087	0.00585	0.00411	0.00411	0.00411
2297.16	0.0023	0.0077	0.00084	0.00551	0.00381	0.00381	0.00381
2296.2	0.00216	0.00738	0.00081	0.00518	0.00351	0.00351	0.00351
2295.23	0.00204	0.00699	0.00078	0.00485	0.00321	0.00321	0.00321
2294.27	0.00193	0.00654	0.00075	0.00453	0.00293	0.00293	0.00293
2293.31	0.00184	0.00603	0.00073	0.00422	0.00265	0.00265	0.00265
2292.34	0.00174	0.00545	0.0007	0.00391	0.00238	0.00238	0.00238
2291.38	0.00165	0.00483	0.00067	0.00361	0.00212	0.00212	0.00212
2290.41	0.00156	0.00419	0.00064	0.00332	0.00187	0.00187	0.00187
2289.45	0.00146	0.00353	0.0006	0.00304	0.00163	0.00163	0.00163
2288.48	0.00136	0.00291	0.00057	0.00277	0.0014	0.0014	0.0014
2287.52	0.00125	0.00235	0.00053	0.00252	0.00119	0.00119	0.00119
2286.56	0.00113	0.00187	0.00049	0.00228	0.00099	0.00099	0.00099
2285.59	0.00102	0.00151	0.00046	0.00206	0.00082	0.00082	0.00082
2284.63	0.0009	0.00129	0.00042	0.00187	0.00067	0.00067	0.00067
2283.66	0.00078	0.0012	0.00038	0.00171	0.00054	0.00054	0.00054
2282.7	0.00067	0.00124	0.00035	0.00157	0.00044	0.00044	0.00044
2281.73	0.00057	0.0014	0.00032	0.00145	0.00036	0.00036	0.00036
2280.77	0.00048	0.00164	0.00029	0.00136	0.00029	0.00029	0.00029
2279.8	0.0004	0.00195	0.00026	0.00127	0.00024	0.00024	0.00024
2278.84	0.00034	0.0023	0.00024	0.0012	0.00019	0.00019	0.00019
2277.88	0.00029	0.00265	0.00022	0.00112	0.00015	0.00015	0.00015
2276.91	0.00026	0.003	0.00021	0.00106	0.00011	0.00011	0.00011
2275.95	0.00025	0.00331	0.00021	0.00099	8e-05	8e-05	8e-05
2274.98	0.00025	0.00359	0.00021	0.00093	5e-05	5e-05	5e-05
2274.02	0.00027	0.00383	0.00022	0.00087	3e-05	3e-05	3e-05
2273.05	0.0003	0.00402	0.00023	0.00082	1e-05	1e-05	1e-05
2272.09	0.00035	0.00416	0.00025	0.00078	0	0	0
2271.13	0.00041	0.00425	0.00026	0.00075	0	0	0
2270.16	0.00048	0.0043	0.00028	0.00073	0	0	0
2269.2	0.00056	0.00432	0.00031	0.00071	0	0	0
2268.23	0.00065	0.0043	0.00033	0.0007	1e-05	1e-05	1e-05
2267.27	0.00075	0.00427	0.00035	0.00069	1e-05	1e-05	1e-05
2266.3	0.00085	0.00424	0.00036	0.00069	2e-05	2e-05	2e-05
2265.34	0.00095	0.00421	0.00038	0.00068	3e-05	3e-05	3e-05
2264.37	0.00105	0.00419	0.0004	0.00068	4e-05	4e-05	4e-05
2263.41	0.00115	0.00419	0.00041	0.00067	5e-05	5e-05	5e-05
2262.45	0.00125	0.00421	0.00043	0.00067	5e-05	5e-05	5e-05
2261.48	0.00134	0.00425	0.00044	0.00066	5e-05	5e-05	5e-05
2260.52	0.00143	0.0043	0.00046	0.00065	6e-05	6e-05	6e-05
2259.55	0.0015	0.00435	0.00047	0.00065	7e-05	7e-05	7e-05
2258.59	0.00157	0.00439	0.00048	0.00066	8e-05	8e-05	8e-05
2257.62	0.00162	0.0044	0.0005	0.00067	0.00011	0.00011	0.00011
2256.66	0.00166	0.00438	0.0005	0.00069	0.00014	0.00014	0.00014
2255.7	0.00168	0.00433	0.00051	0.00072	0.00018	0.00018	0.00018
2254.73	0.00169	0.00423	0.00051	0.00077	0.00023	0.00023	0.00023
2253.77	0.00168	0.0041	0.00051	0.00083	0.00029	0.00029	0.00029
2252.8	0.00166	0.00393	0.0005	0.0009	0.00036	0.00036	0.00036
2251.84	0.00162	0.00374	0.00049	0.00097	0.00043	0.00043	0.00043
2250.87	0.00156	0.00353	0.00047	0.00102	0.00048	0.00048	0.00048
2249.91	0.00149	0.00332	0.00045	0.00103	0.0005	0.0005	0.0005
2248.94	0.00142	0.00311	0.00042	0.00097	0.00046	0.00046	0.00046
2247.98	0.00133	0.00289	0.00039	0.00088	0.0004	0.0004	0.0004
2247.02	0.00124	0.00269	0.00035	0.00079	0.00034	0.00034	0.00034
2246.05	0.00114	0.00251	0.00032	0.0007	0.00028	0.00028	0.00028
2245.09	0.00104	0.00235	0.00029	0.00063	0.00024	0.00024	0.00024
2244.12	0.00093	0.00223	0.00027	0.00055	0.00021	0.00021	0.00021
2243.16	0.00084	0.00216	0.00024	0.00049	0.00017	0.00017	0.00017
2242.19	0.00074	0.00215	0.00022	0.00043	0.00013	0.00013	0.00013
2241.23	0.00065	0.0022	0.00019	0.00039	0.0001	0.0001	0.0001
2240.26	0.00057	0.00229	0.00017	0.00035	7e-05	7e-05	7e-05
2239.3	0.0005	0.00239	0.00016	0.00032	4e-05	4e-05	4e-05
2238.34	0.00043	0.00247	0.00014	0.00029	2e-05	2e-05	2e-05
2237.37	0.00037	0.0025	0.00013	0.00026	1e-05	1e-05	1e-05
2236.41	0.00032	0.00244	0.00012	0.00022	1e-05	1e-05	1e-05
2235.44	0.00028	0.00229	0.00011	0.00019	1e-05	1e-05	1e-05
2234.48	0.00024	0.00206	0.0001	0.00015	0	0	0
2233.51	0.00021	0.00177	0.0001	0.00013	0	0	0
2232.55	0.00018	0.00146	0.0001	0.00011	0	0	0
2231.59	0.00016	0.00116	0.0001	9e-05	0	0	0
2230.62	0.00013	0.00091	0.0001	8e-05	0	0	0
2229.66	0.00011	0.0007	0.0001	8e-05	0	0	0
2228.69	9e-05	0.00055	0.0001	7e-05	0	0	0
2227.73	7e-05	0.00043	0.0001	6e-05	1e-05	1e-05	1e-05
2226.76	5e-05	0.00033	0.0001	4e-05	1e-05	1e-05	1e-05
2225.8	4e-05	0.00025	0.0001	3e-05	1e-05	1e-05	1e-05
2224.83	3e-05	0.00018	9e-05	1e-05	0	0	0
2223.87	1e-05	0.00014	9e-05	1e-05	0	0	0
2222.91	1e-05	0.00014	8e-05	1e-05	0	0	0
2221.94	0	0.00019	8e-05	2e-05	0	0	0
2220.98	0	0.00029	7e-05	2e-05	1e-05	1e-05	1e-05
2220.01	0	0.00043	5e-05	2e-05	1e-05	1e-05	1e-05
2219.05	1e-05	0.00057	3e-05	2e-05	2e-05	2e-05	2e-05
2218.08	2e-05	0.00068	1e-05	2e-05	1e-05	1e-05	1e-05
2217.12	3e-05	0.00073	0	1e-05	1e-05	1e-05	1e-05
2216.16	5e-05	0.00069	1e-05	1e-05	0	0	0
2215.19	6e-05	0.00058	3e-05	1e-05	0	0	0
2214.23	8e-05	0.00042	6e-05	1e-05	0	0	0
2213.26	9e-05	0.00024	9e-05	0	0	0	0
2212.3	0.0001	9e-05	0.0001	0	0	0	0
2211.33	0.00011	0	9e-05	0	0	0	0
2210.37	0.00011	0	8e-05	0	1e-05	1e-05	1e-05
2209.4	0.00011	8e-05	7e-05	1e-05	3e-05	3e-05	3e-05
2208.44	0.0001	0.00023	5e-05	2e-05	4e-05	4e-05	4e-05
2207.48	9e-05	0.00041	4e-05	3e-05	5e-05	5e-05	5e-05
2206.51	8e-05	0.0006	3e-05	3e-05	5e-05	5e-05	5e-05
2205.55	6e-05	0.00076	2e-05	3e-05	5e-05	5e-05	5e-05
2204.58	4e-05	0.00088	1e-05	2e-05	3e-05	3e-05	3e-05
2203.62	3e-05	0.00093	0	2e-05	2e-05	2e-05	2e-05
2202.65	1e-05	0.00094	0	1e-05	1e-05	1e-05	1e-05
2201.69	0	0.00091	0	1e-05	1e-05	1e-05	1e-05
2200.73	0	0.00087	0	1e-05	0	0	0
2199.76	0	0.00082	0	0	0	0	0
2198.8	1e-05	0.00081	0	0	0	0	0
2197.83	2e-05	0.00084	0	0	0	0	0
2196.87	5e-05	0.00092	0	0	0	0	0
2195.9	8e-05	0.00108	0	0	0	0	0
2194.94	0.00013	0.0013	1e-05	0	0	0	0
2193.97	0.00018	0.00159	3e-05	1e-05	0	0	0
2193.01	0.00024	0.00193	5e-05	1e-05	0	0	0
2192.05	0.00031	0.0023	7e-05	1e-05	1e-05	1e-05	1e-05
2191.08	0.00037	0.00268	9e-05	2e-05	2e-05	2e-05	2e-05
2190.12	0.00044	0.00304	0.00011	3e-05	4e-05	4e-05	4e-05
2189.15	0.0005	0.00334	0.00013	5e-05	6e-05	6e-05	6e-05
2188.19	0.00055	0.00355	0.00014	6e-05	9e-05	9e-05	9e-05
2187.22	0.00059	0.00366	0.00016	7e-05	0.00011	0.00011	0.00011
2186.26	0.00063	0.00367	0.00016	7e-05	0.00011	0.00011	0.00011
2185.29	0.00065	0.0036	0.00017	6e-05	0.00011	0.00011	0.00011
2184.33	0.00065	0.00346	0.00016	5e-05	0.0001	0.0001	0.0001
2183.37	0.00064	0.0033	0.00015	3e-05	9e-05	9e-05	9e-05
2182.4	0.00062	0.00316	0.00013	3e-05	9e-05	9e-05	9e-05
2181.44	0.00059	0.00306	0.00012	2e-05	0.0001	0.0001	0.0001
2180.47	0.00055	0.00302	0.00011	2e-05	0.00011	0.00011	0.00011
2179.51	0.0005	0.00304	0.0001	2e-05	0.00012	0.00012	0.00012
2178.54	0.00044	0.0031	9e-05	1e-05	0.00012	0.00012	0.00012
2177.58	0.00039	0.00316	7e-05	1e-05	0.00012	0.00012	0.00012
2176.62	0.00033	0.00318	5e-05	0	0.00012	0.00012	0.00012
2175.65	0.00027	0.00311	3e-05	0	0.00012	0.00012	0.00012
2174.69	0.00021	0.00293	1e-05	0	0.00012	0.00012	0.00012
2173.72	0.00017	0.00264	0	0	0.00012	0.00012	0.00012
2172.76	0.00012	0.00223	0	0	0.00013	0.00013	0.00013
2171.79	9e-05	0.00174	0	0	0.00015	0.00015	0.00015
2170.83	6e-05	0.00123	0	0	0.00016	0.00016	0.00016
2169.86	4e-05	0.00075	0	0	0.00018	0.00018	0.00018
2168.9	2e-05	0.00036	1e-05	0	0.00019	0.00019	0.00019
2167.94	1e-05	0.0001	1e-05	0	0.0002	0.0002	0.0002
2166.97	0	0	1e-05	1e-05	0.00021	0.00021	0.00021
2166.01	0	0	2e-05	3e-05	0.00021	0.00021	0.00021
2165.04	0	0.00015	2e-05	6e-05	0.00022	0.00022	0.00022
2164.08	0	0.00039	2e-05	9e-05	0.00023	0.00023	0.00023
2163.11	0	0.00067	2e-05	0.00012	0.00023	0.00023	0.00023
2162.15	0	0.00094	2e-05	0.00014	0.00023	0.00023	0.00023
2161.19	0	0.00115	2e-05	0.00014	0.00022	0.00022	0.00022
2160.22	1e-05	0.00127	2e-05	0.00013	0.00021	0.00021	0.00021
2159.26	1e-05	0.00128	3e-05	0.00012	0.00019	0.00019	0.00019
2158.29	1e-05	0.00121	4e-05	0.00011	0.00017	0.00017	0.00017
2157.33	2e-05	0.00109	5e-05	0.0001	0.00015	0.00015	0.00015
2156.36	2e-05	0.00095	7e-05	0.0001	0.00015	0.00015	0.00015
2155.4	2e-05	0.00084	8e-05	0.0001	0.00015	0.00015	0.00015
2154.43	3e-05	0.00078	9e-05	0.00011	0.00016	0.00016	0.00016
2153.47	3e-05	0.0008	9e-05	0.00011	0.00017	0.00017	0.00017
2152.51	3e-05	0.00089	9e-05	0.00013	0.00018	0.00018	0.00018
2151.54	3e-05	0.00102	8e-05	0.00015	0.00019	0.00019	0.00019
2150.58	3e-05	0.00118	8e-05	0.00017	0.0002	0.0002	0.0002
2149.61	3e-05	0.00133	7e-05	0.00019	0.0002	0.0002	0.0002
2148.65	3e-05	0.00144	7e-05	0.00019	0.0002	0.0002	0.0002
2147.68	2e-05	0.00151	6e-05	0.00018	0.00017	0.00017	0.00017
2146.72	2e-05	0.00153	5e-05	0.00014	0.00013	0.00013	0.00013
2145.76	2e-05	0.00152	3e-05	8e-05	7e-05	7e-05	7e-05
2144.79	1e-05	0.00147	1e-05	3e-05	2e-05	2e-05	2e-05
2143.83	1e-05	0.00141	0	0	0	0	0
2142.86	1e-05	0.00133	0	0	0	0	0
2141.9	1e-05	0.00123	2e-05	4e-05	4e-05	4e-05	4e-05
2140.93	1e-05	0.00109	5e-05	0.00012	0.00012	0.00012	0.00012
2139.97	0	0.00093	8e-05	0.00021	0.00021	0.00021	0.00021
2139	0	0.00074	0.00011	0.00029	0.0003	0.0003	0.0003
2138.04	0	0.00052	0.00013	0.00034	0.00036	0.00036	0.00036
2137.08	0	0.00031	0.00014	0.00037	0.00039	0.00039	0.00039
2136.11	0	0.00013	0.00014	0.00036	0.00037	0.00037	0.00037
2135.15	0	2e-05	0.00013	0.00032	0.00032	0.00032	0.00032
2134.18	0	0	0.00011	0.00025	0.00024	0.00024	0.00024
2133.22	0	8e-05	9e-05	0.00018	0.00016	0.00016	0.00016
2132.25	0	0.00025	7e-05	0.00013	9e-05	9e-05	9e-05
2131.29	0	0.00049	6e-05	9e-05	4e-05	4e-05	4e-05
2130.33	0	0.00076	6e-05	6e-05	1e-05	1e-05	1e-05
2129.36	0	0.00103	5e-05	4e-05	0	0	0
2128.4	0	0.00126	4e-05	2e-05	0	0	0
2127.43	1e-05	0.00142	2e-05	0	0	0	0
2126.47	1e-05	0.00154	1e-05	0	0	0	0
2125.5	2e-05	0.00161	0	0	0	0	0
2124.54	3e-05	0.00169	0	1e-05	0	0	0
2123.57	4e-05	0.00178	0	1e-05	0	0	0
2122.61	6e-05	0.00191	1e-05	1e-05	0	0	0
2121.65	7e-05	0.00208	1e-05	1e-05	0	0	0
2120.68	9e-05	0.00224	2e-05	0	1e-05	1e-05	1e-05
2119.72	0.00011	0.00237	3e-05	0	2e-05	2e-05	2e-05
2118.75	0.00012	0.00243	4e-05	3e-05	5e-05	5e-05	5e-05
2117.79	0.00013	0.00238	6e-05	7e-05	0.0001	0.0001	0.0001
2116.82	0.00015	0.00222	9e-05	0.00014	0.00016	0.00016	0.00016
2115.86	0.00016	0.00196	0.00011	0.0002	0.00021	0.00021	0.00021
2114.89	0.00016	0.00163	0.00013	0.00022	0.00024	0.00024	0.00024
2113.93	0.00016	0.00128	0.00012	0.0002	0.00022	0.00022	0.00022
2112.97	0.00016	0.00097	0.00011	0.00015	0.00016	0.00016	0.00016
2112	0.00016	0.00074	8e-05	8e-05	0.0001	0.0001	0.0001
2111.04	0.00015	0.00062	7e-05	3e-05	4e-05	4e-05	4e-05
2110.07	0.00014	0.00062	6e-05	0	1e-05	1e-05	1e-05
2109.11	0.00013	0.00075	6e-05	0	0	0	0
2108.14	0.00012	0.001	6e-05	1e-05	0	0	0
2107.18	0.0001	0.00135	6e-05	1e-05	0	0	0
2106.22	9e-05	0.0018	6e-05	1e-05	0	0	0
2105.25	7e-05	0.00231	5e-05	1e-05	0	0	0
2104.29	6e-05	0.00287	5e-05	0	0	0	0
2103.32	4e-05	0.00344	4e-05	0	0	0	0
2102.36	3e-05	0.00399	3e-05	0	0	0	0
2101.39	2e-05	0.00448	3e-05	0	0	0	0
2100.43	1e-05	0.00489	2e-05	1e-05	0	0	0
2099.46	1e-05	0.00517	1e-05	1e-05	0	0	0
2098.5	0	0.00532	0	0	0	0	0
2097.54	0	0.00532	0	0	0	0	0
2096.57	0	0.00518	0	0	0	0	0
2095.61	0	0.00492	0	0	1e-05	1e-05	1e-05
2094.64	0	0.00456	0	1e-05	3e-05	3e-05	3e-05
2093.68	0	0.00413	0	4e-05	6e-05	6e-05	6e-05
2092.71	0	0.00367	0	7e-05	9e-05	9e-05	9e-05
2091.75	0	0.0032	1e-05	0.0001	0.00012	0.00012	0.00012
2090.79	0	0.00274	1e-05	0.00013	0.00015	0.00015	0.00015
2089.82	0	0.00233	2e-05	0.00015	0.00017	0.00017	0.00017
2088.86	0	0.00198	3e-05	0.00015	0.00018	0.00018	0.00018
2087.89	0	0.0017	4e-05	0.00015	0.00017	0.00017	0.00017
2086.93	0	0.00149	4e-05	0.00012	0.00015	0.00015	0.00015
2085.96	0	0.00138	5e-05	9e-05	0.00011	0.00011	0.00011
2085	0	0.00135	5e-05	6e-05	8e-05	8e-05	8e-05
2084.03	0	0.00141	6e-05	3e-05	5e-05	5e-05	5e-05
2083.07	0	0.00154	6e-05	1e-05	3e-05	3e-05	3e-05
2082.11	0	0.00174	6e-05	0	1e-05	1e-05	1e-05
2081.14	0	0.00199	6e-05	0	0	0	0
2080.18	1e-05	0.00227	6e-05	0	0	0	0
2079.21	1e-05	0.00255	6e-05	0	1e-05	1e-05	1e-05
2078.25	2e-05	0.00281	6e-05	1e-05	1e-05	1e-05	1e-05
2077.28	3e-05	0.00303	6e-05	1e-05	1e-05	1e-05	1e-05
2076.32	4e-05	0.00319	6e-05	1e-05	1e-05	1e-05	1e-05
2075.36	5e-05	0.00326	6e-05	0	1e-05	1e-05	1e-05
2074.39	6e-05	0.00323	6e-05	0	0	0	0
2073.43	7e-05	0.00312	6e-05	0	0	0	0
2072.46	8e-05	0.00293	6e-05	0	0	0	0
2071.5	0.0001	0.00267	6e-05	2e-05	1e-05	1e-05	1e-05
[truncated: 1,734 more rows]
