# Supplementary material for: Efficient removal of arsenic (V) and methyl orange from aqueous solution using hollow magnetic chitosan composite microspheres: Low arsenic concentration, high adsorption capacity, and minimal adsorbent requirement
Source: PLoS One. 2025 Dec 12;20(12):e0337694. doi: 10.1371/journal.pone.0337694 (PMC12700423; doi:10.1371/journal.pone.0337694)
Supplement: S7 Data — (XLSX) [file pone.0337694.s007.xlsx]

## Sheet: As(V)
Ci (mg/lit)	q As (mg/g)	Ce (mg/lit)	%R		Rep1	Rep2	Rep3	Average	STDEV		pH=5
0.2	0.4	0.00	100.00		0.05	0.40	0.75	0.40	0.35		0.5 g/lit
0.5	0.95	0.025	95.00		0.20	2.44	0.21	0.95	1.29		Time= 60 min
2	3.64	0.18	91.00		3.64	1.50	5.78	3.64	2.14
7	12.4	0.79	88.58		11.00	11.50	14.70	12.40	2.00
12	21.33	1.33	88.3		19.50	23.49	21.00	21.33	2.01
17	29.9	2.04	87.96		31.50	29.80	28.40	29.90	1.55
22	38.78	2.6	87.13		36.50	41.34	38.50	38.78	2.43
27	47.47	3.26	87.9		47.50	45.50	49.41	47.47	1.95
32	55.73	4.13	87.09		54.00	55.50	57.69	55.73	1.85
37	63.61	5.2	85.86		61.80	63.54	65.50	63.61	1.85
42	71.34	6.32	84.93		71.00	69.50	73.52	71.34	2.03
47	79.31	7.34	84.37		79.00	77.80	81.13	79.31	1.68
52	87.13	8.43	83.77		87.00	85.00	89.39	87.13	2.19
57	93.41	10.29	81.93		93.00	92.00	95.23	93.41	1.65
62	98.89	12.55	79.75		97.50	98.50	100.67	98.89	1.62

## Sheet: Methyl Orange
Ci (mg/lit)	q MO (mg/g)	Ce (mg/lit)	%R		Rep1	Rep2	Rep3	Average	STDEV		pH=3
35	233.80	11.62	66.79		208.80	221.30	271.30	233.80	33.07		0.1 g/lit
50	324.96	17.5	65.99		323.00	358.95	292.90	324.96	33.06		Time= 60 min
60	393.94	20.6	65.65		361.62	425.00	395.20	393.94	31.70
80	520.15	27.98	65.01		544.46	520.85	495.15	520.15	24.66
100	641.31	35.86	64.13		618.42	641.85	663.66	641.31	22.62
120	740.31	45.96	61.69		710.50	740.80	769.63	740.31	29.56
150	869.47	63.05	57.96		838.50	869.10	900.81	869.47	31.15
170	969.42	73.05	57.02		969.43	1000.40	938.44	969.42	31.00
200	1097.68	90.23	54.88		1068.57	1097.68	1126.79	1097.68	29.11
220	1163.48	103.7	52.86		1137.46	1202.51	1150.47	1163.48	34.42
250	1268.84	125.11	49.95		1268.84	1296.76	1240.92	1268.84	27.92
280	1369.3	144.77	48.29		1355.79	1409.82	1342.28	1369.3	35.73
300	1437.83	156.21	47.92		1410.11	1423.97	1479.41	1437.83	36.67
