# Supplementary material for: Efficient removal of arsenic (V) and methyl orange from aqueous solution using hollow magnetic chitosan composite microspheres: Low arsenic concentration, high adsorption capacity, and minimal adsorbent requirement
Source: PLoS One. 2025 Dec 12;20(12):e0337694. doi: 10.1371/journal.pone.0337694 (PMC12700423; doi:10.1371/journal.pone.0337694)
Supplement: S8 Data — (XLSX) [file pone.0337694.s008.xlsx]

## Sheet: As(V)
Time (min)	q As(V) (mg/g)	Ce (mg/lit)		Rep1	Rep2	Rep3	Average	STDEV		Ci= 5 ppm
5	3.48	3.25		3.66	3.48	3.30	3.48	0.18		pH=5
10	5.92	2.03		5.92	6.03	5.81	5.92	0.11		0.5 g/lit
15	6.82	1.57		6.74	6.84	6.90	6.82	0.08
20	7.37	1.31		7.35	7.56	7.20	7.37	0.18
30	8.15	0.92		8.14	8.26	8.05	8.15	0.10
60	8.96	0.51		8.81	9.13	8.94	8.96	0.16
90	9.53	0.24		9.50	9.38	9.71	9.53	0.16
120	9.63	0.17		9.72	9.52	9.65	9.63	0.10
180	9.75	0.09		9.87	9.60	9.78	9.75	0.13
200	9.79	0.07		9.69	9.88	9.79	9.78	0.09

## Sheet: Methyl Orange
Time (min)	q MO (mg/g)	Ce (mg/lit)		Rep1	Rep2	Rep3	Average	STDEV		Ci= 60 ppm
5	43.54	55.64		43.54	57.05	30.03	43.54	13.51		pH=3
10	132	46.79		116.09	131.50	148.41	132.00	16.16		0.1 g/lit
15	181.69	41.86		180.50	199.86	164.72	181.69	17.60
20	227.5	37.24		226.30	243.70	212.50	227.50	15.63
30	290.91	30.9		290.20	306.06	276.50	290.91	14.77
60	393.92	20.6		393.92	406.60	381.26	393.92	12.67
90	473.55	12.64		473.20	488.01	459.46	473.55	14.27
120	544.09	5.59		543.00	561.06	528.21	544.09	16.45
180	592.95	0.7		580.50	593.10	605.25	592.95	12.37
200	599.96	0.038		586.50	599.20	613.18	599.62	13.34
