# Supplementary material for: Efficient removal of arsenic (V) and methyl orange from aqueous solution using hollow magnetic chitosan composite microspheres: Low arsenic concentration, high adsorption capacity, and minimal adsorbent requirement
Source: PLoS One. 2025 Dec 12;20(12):e0337694. doi: 10.1371/journal.pone.0337694 (PMC12700423; doi:10.1371/journal.pone.0337694)
Supplement: S9 Data — (XLSX) [file pone.0337694.s009.xlsx]

## Sheet: Chloride
C_NaCl (mg/lit)	qe MO (mg/g)	Ce (mg/lit)	Rep1	Rep2	Rep3	Average	STDEV			Ci MO=50 ppm
0	324.95	17.505	319.5	324	331.35	324.95	5.98			pH=3
50	316.57	18.35	311.9	316	321.81	316.57	4.97			0.1 g/lit
100	299.21	20.08	292.8	298	306.83	299.21	7.09			Time=60 min
150	278.83	22.12	276.76	278.91	280.76	278.83	6.78
200	259.85	24.01	254.9	258	266.65	259.85	6.08

## Sheet: Nitrate
C_Nitrate (mg/lit)	qe MO (mg/g)	Ce (mg/lit)	Rep1	Rep2	Rep3	Average	STDEV			Ci MO=50 ppm
0	324.95	17.505	319.5	324	331.35	324.95	5.98			pH=3
50	320.21	17.98	315.68	319.67	325.19	320.21	4.77			0.1 g/lit
100	310.47	18.953	303.06	304.97	323.38	310.47	11.22			Time=60 min
150	298.91	20.109	293.91	294.97	307.85	298.91	7.76
200	275.61	22.439	268.59	269.61	288.63	275.61	11.28
