# Supplementary material for: Efficient removal of arsenic (V) and methyl orange from aqueous solution using hollow magnetic chitosan composite microspheres: Low arsenic concentration, high adsorption capacity, and minimal adsorbent requirement
Source: PLoS One. 2025 Dec 12;20(12):e0337694. doi: 10.1371/journal.pone.0337694 (PMC12700423; doi:10.1371/journal.pone.0337694)
Supplement: S10 Data — (XLSX) [file pone.0337694.s010.xlsx]

## Sheet: pH pzc
pHi	pHf	ΔpH=pHf -pHi		Rep1	Rep2	Rep3	Average	STDEV
4.04	5.42	1.38		5.29	5.55	5.42	5.42	0.13
5.51	5.5	-0.01		5.30	5.45	5.75	5.5	0.22
6.59	5.28	-1.31		5.40	5.28	5.16	5.28	0.12
7.17	4.99	-2.18		4.95	5.27	4.75	4.99	0.26
8.16	4.78	-3.38		4.65	4.78	4.91	4.78	0.13
9.12	4.80	-4.32		4.71	4.86	4.85	4.80	0.08

## Sheet: As(V)
pHi	q As ( mg/g)	Ce (mg/lit)		Rep1	Rep2	Rep3	Average	STDEV
2	8.48	25.76		8.48	9.66	7.30	8.48	1.18
3	22.34	18.84		22.10	21.80	23.12	22.34	0.69
4	39.92	10.04		39.00	39.80	40.98	39.92	0.99
5	53.9	3.08		52.50	53.87	55.24	53.90	1.32
6	49.29	5.36		48.10	50.42	49.36	49.29	1.16
7	35.51	12.28		35.20	36.98	34.35	35.51	1.34
8	18.24	20.88		17.30	18.10	19.34	18.24	1.02
Ci=30 ppm
0.5 g/lit
Time=60 min

## Sheet: Methyl Orange
pHi	q MO ( mg/g)	Ce (mg/lit)		Rep1	Rep2	Rep3	Average	STDEV
2	138.69	16.13		138.50	142.57	135	138.69	3.78
3	180.55	11.94		180.54	184.37	176.75	180.55	3.81
4	157.91	14.21		157.91	160.94	154.90	157.91	3.02
5	142.54	15.75		140	141.50	146.12	142.54	3.18
6	111.76	18.82		109.24	109.33	116.71	111.76	4.28
7	81.54	21.85		80.77	85.65	78.20	81.54	3.78
8	45.68	25.43		41.21	45.02	50.81	45.68	4.83
Ci=30 ppm
0.1 g/lit
Time=60 min
