# Supplementary material for: Efficient removal of arsenic (V) and methyl orange from aqueous solution using hollow magnetic chitosan composite microspheres: Low arsenic concentration, high adsorption capacity, and minimal adsorbent requirement
Source: PLoS One. 2025 Dec 12;20(12):e0337694. doi: 10.1371/journal.pone.0337694 (PMC12700423; doi:10.1371/journal.pone.0337694)
Supplement: S11 Data — (XLSX) [file pone.0337694.s011.xlsx]

## Sheet: As(V)
T (oC)	T (oK)	q As(V) (mg/g)	Ce (mg/lit)	K (dimensionless)	Ln K	ΔGo(KJ/mol)		Rep1	Rep2	Rep3	Average	STDEV		X	Y
25	298.15	52.83	3.58	7.377	1.998	(-4.927)		52.65	53.00	52.85	52.83	0.17		1/T(T-1)	Ln K
35	308.15	56.89	1.56	18.233	2.903	(-7.437)		56.91	56.72	57.04	56.89	0.16		0.00335	1.998
45	318.15	58.23	0.92	31.646	3.454	(-9.136)		58.25	58.49	57.95	58.23	0.27		0.00324	2.903
														0.00314	3.454
														Slope=(-6594.833)	ΔHo= 57.822 KJ/mol
														Intercept= 25.341	ΔSo= 0.210 KJ/mol.K
														Ci As(V)= 30 ppm
														pH=5
														0.5 g/lit
														Time= 60 min

## Sheet: Methyl Orange
T (oC)	T (oK)	q MO (mg/g)	Ce (mg/lit)	K (dimensionless)	Ln K	ΔGo(KJ/mol)		Rep1	Rep2	Rep3	Average	STDEV		X	Y
25	298.15	740.31	45.97	1.610	0.476	(-1.179)		737.88	740.90	742.15	740.31	2.19		1/T(T-1)	Ln K
35	308.15	798.65	40.13	1.989	0.687	(-1.760)		798.10	796.62	801.23	798.65	2.35		0.00335	0.476
45	318.15	823.14	37.67	2.183	0.780	(-2.063)		823.90	826.12	819.40	823.14	3.43		0.00324	0.687
														0.00314	0.780
														Slope=(-6594.833)	ΔHo= 12.100KJ/mol
														Intercept= 25.341	ΔSo= 0.044 KJ/mol.K
														Ci MO= 120 ppm
														pH=3
														0.1 g/lit
														Time= 60 min
