# Supplementary material for: Efficient removal of arsenic (V) and methyl orange from aqueous solution using hollow magnetic chitosan composite microspheres: Low arsenic concentration, high adsorption capacity, and minimal adsorbent requirement
Source: PLoS One. 2025 Dec 12;20(12):e0337694. doi: 10.1371/journal.pone.0337694 (PMC12700423; doi:10.1371/journal.pone.0337694)
Supplement: S12 Data — (XLSX) [file pone.0337694.s012.xlsx]

## Sheet: VSM
Field(Oe)	Moment(emu/g) OF PS-Fe3O4	Moment(emu/g) OF ps-Fe3O4 -SiO2	Moment(emu/g) OF Hollow Fe3O4 -SiO2	Moment(emu/g) OF Hollow Fe3O4 -SiO2- Chitosan
0	-0.00775	-0.26803	-0.22504	-0.36157
50	1.78784	1.23346	2.58472	1.66394
100	2.93971	2.31024	4.44645	3.11651
150	3.69058	3.03403	5.66726	4.09291
200	4.3197	3.60035	6.68307	4.85687
250	4.82062	4.08429	7.46904	5.50971
300	5.23425	4.48408	8.15779	6.04902
350	5.60971	4.83905	8.75048	6.52788
400	5.92216	5.13489	9.24376	6.92697
450	6.20544	5.38415	9.7074	7.26322
500	6.46891	5.61719	10.0806	7.57759
600	6.88216	6.00219	10.7669	8.09695
700	7.24293	6.33152	11.2944	8.54122
800	7.54466	6.60142	11.7564	8.90532
900	7.79134	6.84167	12.1492	9.22941
1000	8.00991	7.03694	12.5	9.49283
1500	8.76929	7.71423	13.6571	10.4065
2000	9.25932	8.13545	14.3762	10.9747
2500	9.59635	8.42375	14.8531	11.3636
3000	9.85429	8.64928	15.2349	11.6679
3500	10.059	8.83305	15.5109	11.9158
4000	10.2296	8.96739	15.7269	12.097
4500	10.353	9.09169	15.9192	12.2647
5000	10.4621	9.18786	16.0889	12.3944
5500	10.5511	9.2655	16.2222	12.4992
6000	10.6486	9.28549	16.2595	12.5261
6500	10.7117	9.40451	16.3949	12.6867
7000	10.7924	9.4363	16.4504	12.7296
7500	10.8402	9.46791	16.5556	12.7722
8000	10.8938	9.46866	16.6425	12.7732
8500	10.9779	9.4646	16.7151	12.7677
9000	11.0228	9.52422	16.7691	12.8482
9500	11.0734	9.55735	16.8178	12.8929
10000	11.0908	9.53518	16.8594	12.863
10500	11.1403	9.56104	16.9195	12.8978
11000	11.1708	9.58617	16.9495	12.9317
11500	11.1889	9.54864	17.0141	12.8811
12000	11.1913	9.53686	17.0355	12.8652
12500	11.2078	9.5474	17.0822	12.8794
13000	11.1635	9.56621	17.1173	12.9048
13500	11.1447	9.56308	17.1469	12.9006
14000	11.1263	9.55995	17.1765	12.8964
13500	11.2166	9.59916	17.1711	12.9493
13000	11.2236	9.61642	17.1344	12.9726
12500	11.2143	9.61759	17.1127	12.9741
12000	11.2066	9.60357	17.0659	12.9552
11500	11.1629	9.61522	17.0682	12.9709
11000	11.134	9.64335	17.014	13.0089
10500	11.1287	9.63709	16.9581	13.0004
10000	11.0905	9.60241	16.9102	12.9536
9500	11.0526	9.59672	16.8396	12.946
9000	11.0336	9.57175	16.7829	12.9123
8500	10.9819	9.47447	16.6948	12.7811
8000	10.9435	9.45539	16.6365	12.7553
7500	10.9108	9.46625	16.5742	12.77
7000	10.8507	9.46488	16.4878	12.7681
6500	10.7924	9.38007	16.4159	12.6537
6000	10.7096	9.31794	16.3044	12.5699
5500	10.6527	9.23508	16.149	12.4581
5000	10.5508	9.15064	16.0183	12.3442
4500	10.4248	9.07016	15.8481	12.2356
4000	10.3064	8.95619	15.6938	12.0819
3500	10.1738	8.79488	15.4038	11.8643
3000	9.95459	8.62869	15.1405	11.6401
2500	9.69132	8.40773	14.7925	11.342
2000	9.36571	8.12015	14.3027	10.9541
1500	8.88423	7.71256	13.613	10.4042
1000	8.11642	7.03596	12.4735	9.49151
900	7.90515	6.8381	12.1445	9.2246
800	7.63733	6.61266	11.7528	8.92048
700	7.36618	6.35197	11.2961	8.56881
600	7.01345	6.04577	10.7672	8.15574
500	6.57269	5.66976	10.1217	7.64851
450	6.32198	5.44516	9.72455	7.34552
400	6.05145	5.17458	9.29822	6.98051
350	5.7384	4.89407	8.80043	6.6021
300	5.38186	4.56994	8.25469	6.16485
250	4.96686	4.20546	7.60273	5.67317
200	4.48805	3.7812	6.85752	5.10084
150	3.91362	3.26385	5.92466	4.40293
100	3.17325	2.6134	4.76395	3.52548
50	2.07047	1.67461	3.07057	2.25905
0	0.43255	0.3205	0.52011	0.43235
-50	-1.39306	-1.22292	-2.50055	-1.64972
-100	-2.45695	-2.24342	-4.23006	-3.02637
-150	-3.28729	-3.01679	-5.51395	-4.06965
-200	-3.90138	-3.61765	-6.49914	-4.88021
-250	-4.43481	-4.12028	-7.34434	-5.55826
-300	-4.86353	-4.53011	-8.03939	-6.11112
-350	-5.25318	-4.91628	-8.62414	-6.63206
-400	-5.56511	-5.21242	-9.10404	-7.03155
-450	-5.86513	-5.48424	-9.59398	-7.39824
-600	-6.55317	-6.13278	-10.6477	-8.27312
-700	-6.90205	-6.4527	-11.1873	-8.70469
-800	-7.21796	-6.72803	-11.6713	-9.07611
-900	-7.46874	-6.96651	-12.0909	-9.39782
-1000	-7.68639	-7.16566	-12.4144	-9.66648
-1500	-8.4449	-7.83137	-13.5959	-10.5645
-2000	-8.94405	-8.25679	-14.2966	-11.1384
-2500	-9.29947	-8.54777	-14.7824	-11.5309
-3000	-9.55112	-8.76632	-15.0943	-11.8258
-3500	-9.76895	-8.93644	-15.3415	-12.0553
-4000	-9.93482	-9.07947	-15.5851	-12.2482
-4500	-10.0655	-9.18518	-15.7857	-12.3908
-5000	-10.2011	-9.29249	-15.9502	-12.5356
-5500	-10.2866	-9.36571	-16.124	-12.6343
-6000	-10.3667	-9.44603	-16.2235	-12.7427
-6500	-10.4434	-9.49467	-16.334	-12.8083
-7000	-10.5113	-9.47768	-16.4404	-12.7854
-7500	-10.5782	-9.46238	-16.5347	-12.7647
-8000	-10.5986	-9.49307	-16.604	-12.8062
-8500	-10.6507	-9.52919	-16.6815	-12.8549
-9000	-10.6774	-9.56877	-16.7573	-12.9083
-9500	-10.7005	-9.58174	-16.8216	-12.9258
-10000	-10.7101	-9.59974	-16.8954	-12.95
-10500	-10.734	-9.66969	-16.9395	-13.0444
-11000	-10.7428	-9.65787	-16.9766	-13.0285
-11500	-10.7731	-9.65404	-17.0124	-13.0233
-12000	-10.8199	-9.65441	-17.0739	-13.0238
-12500	-10.8821	-9.65866	-17.1076	-13.0295
-13000	-10.8323	-9.62185	-17.127	-12.9799
-13500	-11.0257	-9.62106	-17.1335	-12.9788
-14000	-11.2226	-9.62025	-17.14	-12.9777
-13500	-11.2975	-9.64308	-17.1484	-13.0085
-13000	-11.2974	-9.64322	-17.1065	-13.0087
-12500	-11.2523	-9.63161	-17.0903	-12.993
-12000	-11.2237	-9.64065	-17.042	-13.0052
-11500	-11.1488	-9.62162	-16.9993	-12.9796
-11000	-11.0817	-9.63108	-16.9532	-12.9923
-10500	-10.9808	-9.61137	-16.9018	-12.9657
-10000	-10.9096	-9.56769	-16.8546	-12.9068
-9500	-10.8379	-9.55617	-16.8107	-12.8913
-9000	-10.7502	-9.54411	-16.7535	-12.875
-8500	-10.6939	-9.5238	-16.6797	-12.8476
-8000	-10.6195	-9.52493	-16.6135	-12.8491
-7500	-10.5838	-9.50288	-16.5306	-12.8194
-7000	-10.5285	-9.48465	-16.4489	-12.7948
-6500	-10.4684	-9.44415	-16.3564	-12.7402
-6000	-10.4095	-9.32279	-16.256	-12.5764
-5500	-10.3529	-9.2811	-16.1347	-12.5202
-5000	-10.2399	-9.21826	-15.9947	-12.4354
-4500	-10.1111	-9.12427	-15.8316	-12.3086
-4000	-9.98031	-8.94574	-15.6436	-12.0678
-3500	-9.82857	-8.79883	-15.3999	-11.8696
-3000	-9.62413	-8.693	-15.1017	-11.7269
-2500	-9.36393	-8.47624	-14.7452	-11.4345
-2000	-9.02431	-8.19783	-14.2738	-11.0589
-1500	-8.54104	-7.79001	-13.5694	-10.5087
-1000	-7.77468	-7.1126	-12.373	-9.5949
-900	-7.54866	-6.90487	-12.0289	-9.31467
-800	-7.29118	-6.63794	-11.6586	-8.95458
-700	-6.98594	-6.40998	-11.2392	-8.64706
-600	-6.63628	-6.11722	-10.7168	-8.25213
-500	-6.20787	-5.71316	-10.0349	-7.70705
-450	-5.96134	-5.48737	-9.62938	-7.40246
-400	-5.67984	-5.2134	-9.18216	-7.03288
-350	-5.3542	-4.93674	-8.68952	-6.65966
-300	-4.98471	-4.59482	-8.07162	-6.19841
-250	-4.56234	-4.20813	-7.41478	-5.67677
-200	-4.0726	-3.75904	-6.64589	-5.07094
-150	-3.44385	-3.21075	-5.64757	-4.3313
-100	-2.69846	-2.51269	-4.46305	-3.38962
-50	-1.66762	-1.51106	-2.58832	-2.03842
0	-0.00775	-0.26803	-0.22504	-0.36157
