# Supplementary material for: Efficient removal of arsenic (V) and methyl orange from aqueous solution using hollow magnetic chitosan composite microspheres: Low arsenic concentration, high adsorption capacity, and minimal adsorbent requirement
Source: PLoS One. 2025 Dec 12;20(12):e0337694. doi: 10.1371/journal.pone.0337694 (PMC12700423; doi:10.1371/journal.pone.0337694)
Supplement: S13 Data — (XLSX) [file pone.0337694.s013.xlsx]

## Sheet: XRD
2Theta(deg.)	Intensity(a.u.) OF Polystyrene	Intensity(a.u.) OF PS-Fe3O4	Intensity(a.u.) OF PS-Fe3O4-SiO2	Intensity(a.u.) OF Hollow Fe3O4-SiO2	Intensity(a.u.) OF Hollow Fe3O4-SiO2-Chitosan
10.44	0.41539	0.11683	0.09704	0.1529	0.27384
10.49	0.42313	0.11407	0.06554	0.15869	0.29707
10.54	0.42313	0.12632	0.25416	0.17679	0.30929
10.59	0.41341	0.11928	0.21675	0.15622	0.30929
10.64	0.41857	0.09003	0.05562	0.18893	0.29707
10.69	0.38742	0.06002	0.06627	0.1942	0.27628
10.74	0.38722	0.04609	0.04734	0.18453	0.25795
10.79	0.42511	0.09646	0.03432	0.16696	0.2445
10.84	0.41063	0.15756	0.06154	0.14587	0.23716
10.89	0.41857	0.1522	0.10178	0.12742	0.24939
10.94	0.41936	0.0911	0.10178	0.12478	0.28484
10.99	0.39972	0.05788	0.06391	0.14148	0.30929
11.04	0.41123	0.07931	0.04142	0.16784	0.3044
11.09	0.4029	0.0911	0.0568	0.18893	0.29218
11.14	0.4029	0.06431	0.06864	0.1942	0.29095
11.19	0.4029	0.04287	0.04497	0.18541	0.29218
11.24	0.41896	0.05788	0.01657	0.17047	0.29095
11.29	0.41083	0.08253	0.0213	0.15202	0.29829
11.34	0.41123	0.08896	0.04734	0.13093	0.31785
11.39	0.4273	0.09218	0.05917	0.11951	0.33741
11.44	0.40528	0.11147	0.05207	0.11951	0.3423
11.49	0.41281	0.13505	0.04852	0.12214	0.32763
11.54	0.41262	0.14148	0.05799	0.12566	0.29829
11.59	0.39516	0.13183	0.07574	0.12917	0.27384
11.64	0.39675	0.12004	0.08284	0.12302	0.27139
11.69	0.43107	0.1179	0.06627	0.10369	0.27995
11.74	0.43087	0.12004	0.03077	0.08348	0.2824
11.79	0.40905	0.12111	0.00355	0.07821	0.28117
11.84	0.41262	0.12433	0.01065	0.09315	0.27995
11.89	0.41083	0.12862	0.03787	0.12742	0.27628
11.94	0.41162	0.11576	0.05562	0.16432	0.27017
11.99	0.41162	0.0761	0.06509	0.18278	0.27262
12.04	0.40329	0.04287	0.09349	0.17399	0.27628
12.09	0.42452	0.05359	0.12781	0.15554	0.27139
12.14	0.42452	0.08574	0.12071	0.14148	0.25672
12.19	0.40924	0.09218	0.06509	0.13884	0.24939
12.24	0.41321	0.07503	0.01657	0.14323	0.26161
12.29	0.41341	0.0686	0.00947	0.15202	0.26528
12.34	0.41321	0.0911	0.02604	0.1529	0.23961
12.39	0.41083	0.1254	0.04379	0.14236	0.20782
12.44	0.40091	0.14148	0.07456	0.12302	0.18949
12.49	0.39972	0.13612	0.11598	0.10721	0.16381
12.54	0.39913	0.12647	0.1432	0.10633	0.13081
12.59	0.43662	0.11897	0.14793	0.1239	0.12958
12.64	0.40309	0.10182	0.13846	0.15114	0.17604
12.69	0.39933	0.08789	0.11953	0.17575	0.23227
12.74	0.39952	0.09218	0.09231	0.1819	0.25917
12.79	0.4029	0.0911	0.07692	0.16872	0.24817
12.84	0.40329	0.07181	0.09112	0.15026	0.2176
12.89	0.439	0.06324	0.12308	0.14411	0.19315
12.94	0.43841	0.08574	0.14675	0.15026	0.18826
12.99	0.41103	0.11683	0.15858	0.14763	0.19804
13.04	0.40528	0.12969	0.16923	0.12478	0.20293
13.09	0.42849	0.12326	0.16923	0.0993	0.20049
13.14	0.42928	0.10825	0.15503	0.0993	0.19682
13.19	0.42115	0.09753	0.13846	0.12654	0.18215
13.24	0.42154	0.09646	0.11834	0.15817	0.16015
13.29	0.43087	0.09003	0.09467	0.16784	0.14914
13.34	0.43067	0.07717	0.08284	0.15114	0.15648
13.39	0.43107	0.07717	0.10178	0.13357	0.16626
13.44	0.41123	0.09325	0.14201	0.13533	0.16748
13.49	0.4148	0.10504	0.16095	0.14499	0.16748
13.54	0.4146	0.11468	0.12663	0.13972	0.16381
13.59	0.43345	0.13398	0.05799	0.1239	0.1687
13.64	0.44872	0.1522	0.01183	0.12039	0.19438
13.69	0.41321	0.15541	0.02722	0.13269	0.22005
13.74	0.41341	0.13934	0.08166	0.14499	0.21883
13.79	0.43682	0.10611	0.11953	0.13972	0.19315
13.84	0.44674	0.07395	0.10888	0.1239	0.16504
13.89	0.43305	0.0686	0.08166	0.11687	0.15892
13.94	0.43305	0.09432	0.07692	0.11687	0.17237
13.99	0.43067	0.12219	0.08757	0.10457	0.19315
14.04	0.4386	0.1254	0.10059	0.08699	0.20538
14.09	0.4507	0.1104	0.10059	0.08963	0.19927
14.14	0.4509	0.09432	0.07219	0.10633	0.18093
14.19	0.46122	0.08789	0.03905	0.10721	0.1687
14.24	0.463	0.09325	0.04615	0.0949	0.1846
14.29	0.48046	0.1104	0.09112	0.10193	0.21271
14.34	0.48106	0.12755	0.12189	0.13445	0.22005
14.39	0.43543	0.13612	0.12899	0.15905	0.19804
14.44	0.45527	0.13398	0.14201	0.15466	0.16626
14.49	0.439	0.12219	0.15385	0.13972	0.14792
14.54	0.4388	0.09539	0.14675	0.12566	0.15403
14.59	0.45249	0.06109	0.13136	0.11951	0.18215
14.64	0.49078	0.03859	0.12308	0.13357	0.20538
14.69	0.50228	0.0418	0.11953	0.16344	0.2066
14.74	0.50208	0.0686	0.11479	0.17926	0.18949
14.79	0.47114	0.10289	0.12071	0.16432	0.1687
14.84	0.49018	0.1254	0.13609	0.14236	0.15892
14.89	0.48859	0.13719	0.14438	0.13972	0.15892
14.94	0.48899	0.14577	0.13728	0.14763	0.14792
14.99	0.51438	0.14898	0.12189	0.14587	0.13692
15.04	0.51815	0.13076	0.10533	0.13445	0.15159
15.09	0.53839	0.09861	0.09467	0.13357	0.17359
15.14	0.53799	0.08146	0.09704	0.13708	0.16626
15.19	0.52232	0.09003	0.10888	0.12478	0.14303
15.24	0.51438	0.11468	0.11124	0.10018	0.1467
15.29	0.51458	0.13934	0.10769	0.09227	0.16015
15.34	0.52787	0.14898	0.11479	0.1116	0.16137
15.39	0.52589	0.13826	0.14083	0.13093	0.16748
15.44	0.53779	0.11576	0.16805	0.12214	0.18826
15.49	0.53839	0.09753	0.18343	0.10281	0.11125
15.54	0.52648	0.09968	0.17515	0.10896	0.07213
15.59	0.53422	0.10825	0.14556	0.13884	0.05868
15.64	0.54553	0.10397	0.11834	0.14763	0.0599
15.69	0.54573	0.09325	0.11243	0.12214	0.05379
15.74	0.55584	0.10075	0.12899	0.10457	0.05379
15.79	0.55247	0.1254	0.16095	0.11775	0.08435
15.84	0.58937	0.14148	0.18225	0.13533	0.12836
15.89	0.58957	0.14255	0.15385	0.13884	0.15648
15.94	0.5856	0.13612	0.09586	0.14148	0.1577
15.99	0.60167	0.12111	0.07219	0.15202	0.14914
16.04	0.59393	0.09539	0.09586	0.15466	0.15281
16.09	0.59413	0.07503	0.11834	0.14675	0.16504
16.14	0.61912	0.08146	0.11243	0.13884	0.15526
16.19	0.6098	0.10718	0.09822	0.13796	0.12103
16.24	0.61734	0.1254	0.09941	0.14499	0.09169
16.29	0.61714	0.11897	0.11716	0.16257	0.08557
16.34	0.63956	0.09325	0.12663	0.18102	0.09413
16.39	0.67447	0.05895	0.10533	0.18805	0.10513
16.44	0.64868	0.04073	0.06746	0.18366	0.11247
16.49	0.64967	0.06324	0.05325	0.16872	0.11247
16.54	0.62587	0.1104	0.07574	0.14411	0.11614
16.59	0.66733	0.14255	0.11124	0.12742	0.13447
16.64	0.68657	0.14577	0.12426	0.13445	0.15403
16.69	0.68697	0.14148	0.11361	0.15466	0.15648
16.74	0.68895	0.14041	0.09822	0.16169	0.15403
16.79	0.68459	0.12755	0.10296	0.13533	0.15403
16.84	0.74826	0.10397	0.12426	0.08875	0.14425
16.89	0.74866	0.08896	0.14083	0.06327	0.1198
16.94	0.72644	0.10182	0.12663	0.08084	0.10024
16.99	0.73656	0.1254	0.08166	0.11424	0.09902
17.04	0.74648	0.13826	0.0497	0.12742	0.0978
17.09	0.74688	0.13826	0.06627	0.12302	0.09413
17.14	0.72684	0.13183	0.11124	0.12478	0.11125
17.19	0.76572	0.12433	0.12899	0.13796	0.1467
17.24	0.77385	0.13076	0.11598	0.1529	0.1577
17.29	0.77445	0.15113	0.11124	0.1529	0.12958
17.34	0.78437	0.15434	0.12308	0.13708	0.09046
17.39	0.75818	0.12969	0.12308	0.1239	0.07702
17.44	0.76255	0.10397	0.11124	0.12302	0.0978
17.49	0.76255	0.09861	0.10296	0.12917	0.13081
17.54	0.76394	0.09218	0.09704	0.14236	0.15159
17.59	0.80976	0.06538	0.09704	0.16432	0.15526
17.64	0.82384	0.03537	0.11243	0.17399	0.15159
17.69	0.82345	0.03644	0.12426	0.15466	0.1577
17.74	0.85122	0.07931	0.10414	0.1283	0.17359
17.79	0.8411	0.12647	0.07456	0.12214	0.17604
17.84	0.83337	0.13826	0.08757	0.13269	0.14792
17.89	0.83356	0.1179	0.13373	0.13972	0.12225
17.94	0.83356	0.09968	0.15976	0.14323	0.13936
17.99	0.87364	0.10825	0.13728	0.15026	0.17726
18.04	0.88554	0.12004	0.10059	0.15554	0.17115
18.09	0.88514	0.11147	0.08521	0.14938	0.11247
18.14	0.88296	0.11254	0.09467	0.13884	0.06357
18.19	0.88098	0.14469	0.11716	0.13445	0.06846
18.24	0.89506	0.1672	0.12189	0.13093	0.10147
18.29	0.89546	0.15327	0.10178	0.12654	0.11736
18.34	0.92501	0.13826	0.08639	0.13445	0.10758
18.39	0.92244	0.14898	0.09941	0.15817	0.08802
18.44	0.91153	0.15434	0.13018	0.17487	0.08068
18.49	0.91153	0.13934	0.15503	0.16081	0.08557
18.54	0.95299	0.13183	0.15148	0.12127	0.0868
18.59	0.95279	0.13826	0.11243	0.08963	0.08802
18.64	0.97005	0.13076	0.07337	0.09139	0.10513
18.69	0.97044	0.10718	0.06627	0.11863	0.12958
18.74	0.95477	0.10289	0.07574	0.14675	0.14303
18.79	0.9391	0.11897	0.06864	0.1652	0.15159
18.84	0.95517	0.13076	0.04142	0.16608	0.16259
18.89	0.95437	0.12862	0.02249	0.15026	0.16015
18.94	0.97064	0.13076	0.04024	0.13005	0.13447
18.99	0.98473	0.14898	0.08521	0.11336	0.10147
19.04	0.96429	0.16292	0.11243	0.10281	0.08557
19.09	0.96429	0.1597	0.09467	0.10633	0.09413
19.14	1	0.15541	0.06036	0.11951	0.11491
19.19	0.98651	0.16399	0.04852	0.13181	0.12958
19.24	0.94822	0.1597	0.05089	0.14587	0.13692
19.29	0.94902	0.12326	0.04379	0.17047	0.13936
19.34	0.96052	0.09646	0.03195	0.18717	0.13814
19.39	0.99068	0.11897	0.03077	0.17135	0.14425
19.44	0.97421	0.16613	0.0497	0.13093	0.16626
19.49	0.97461	0.18542	0.08521	0.10545	0.19315
19.54	0.98195	0.16935	0.12426	0.12566	0.18949
19.59	0.93057	0.1522	0.14083	0.17223	0.14181
19.64	0.97897	0.15648	0.12426	0.20123	0.09291
19.69	0.97818	0.17685	0.09231	0.20387	0.07946
19.74	0.94505	0.19721	0.05799	0.19947	0.09535
19.79	0.99623	0.19721	0.03314	0.18366	0.11858
19.84	0.97223	0.16613	0.03077	0.15114	0.14059
19.89	0.97223	0.12004	0.0568	0.12654	0.14914
19.94	0.96112	0.0911	0.09704	0.13093	0.13447
19.99	0.94922	0.08682	0.12899	0.14411	0.11736
20.04	0.96429	0.10397	0.13846	0.13533	0.12225
20.09	0.96469	0.1329	0.13018	0.11072	0.14914
20.14	0.98036	0.14577	0.12426	0.10281	0.16748
20.19	0.90915	0.11147	0.12899	0.11775	0.15648
20.24	0.92521	0.05788	0.13254	0.13005	0.14059
20.29	0.92482	0.05681	0.12308	0.12214	0.14181
20.34	0.93255	0.1104	0.10296	0.11511	0.14181
20.39	0.91688	0.14898	0.08047	0.13269	0.11736
20.44	0.92323	0.14041	0.06627	0.15905	0.09291
20.49	0.92303	0.14362	0.06864	0.17047	0.1088
20.54	0.91946	0.18864	0.08166	0.17135	0.15892
20.59	0.88554	0.22401	0.09231	0.17663	0.19804
20.64	0.86788	0.20579	0.09349	0.1696	0.1846
20.69	0.86729	0.15863	0.09112	0.13445	0.14303
20.74	0.8655	0.12647	0.09941	0.10369	0.12714
20.79	0.85162	0.11254	0.12899	0.10984	0.1467
20.84	0.8776	0.10718	0.15976	0.1406	0.16748
20.89	0.87721	0.10289	0.1645	0.16608	0.16259
20.94	0.83555	0.09861	0.12781	0.1652	0.13936
20.99	0.85301	0.10182	0.08047	0.1362	0.11002
21.04	0.80183	0.11361	0.06509	0.10633	0.10147
21.09	0.80143	0.12755	0.08639	0.10633	0.12347
21.14	0.81234	0.13398	0.11361	0.12302	0.1467
21.19	0.79429	0.12111	0.12781	0.11863	0.13692
21.24	0.83118	0.09432	0.13018	0.09402	0.1088
21.29	0.83198	0.09325	0.12426	0.08787	0.10391
21.34	0.80758	0.14898	0.11124	0.1116	0.11491
21.39	0.756	0.209	0.10059	0.1406	0.10513
21.44	0.76651	0.20686	0.10769	0.15554	0.07702
21.49	0.76592	0.16506	0.11361	0.15466	0.06479
21.54	0.77842	0.15434	0.08402	0.1529	0.09535
21.59	0.73656	0.17899	0.04379	0.15905	0.1467
21.64	0.73299	0.18542	0.05799	0.16432	0.17848
21.69	0.73239	0.14898	0.12781	0.14675	0.16015
21.74	0.72843	0.10182	0.16923	0.09842	0.11125
21.79	0.71077	0.08146	0.14911	0.05624	0.07457
21.84	0.71414	0.09968	0.12426	0.05624	0.06601
21.89	0.71414	0.12755	0.12426	0.08612	0.07579
21.94	0.72823	0.1329	0.12308	0.10721	0.10269
21.99	0.68538	0.11468	0.11361	0.10721	0.14181
22.04	0.65761	0.09753	0.12899	0.10193	0.16504
22.09	0.65662	0.09968	0.16568	0.10721	0.15037
22.14	0.65146	0.11468	0.17751	0.12654	0.12225
22.19	0.64352	0.13612	0.16331	0.15729	0.11614
22.24	0.62488	0.15541	0.14793	0.1819	0.13936
22.29	0.62587	0.15756	0.13609	0.18366	0.16015
22.34	0.61317	0.14041	0.13254	0.16432	0.14548
22.39	0.61178	0.11683	0.15858	0.13708	0.10513
22.44	0.56755	0.1104	0.18698	0.11511	0.08924
22.49	0.56735	0.12862	0.16805	0.10018	0.11614
22.54	0.57746	0.14898	0.11006	0.09666	0.14792
22.59	0.58381	0.14684	0.06154	0.10633	0.15159
22.64	0.58004	0.13183	0.04615	0.12302	0.13447
22.69	0.57945	0.14148	0.06036	0.1406	0.1198
22.74	0.57985	0.17578	0.08402	0.15729	0.11736
22.79	0.54969	0.18864	0.08639	0.15817	0.12469
22.84	0.53382	0.15648	0.06036	0.12917	0.13936
22.89	0.53442	0.1104	0.04024	0.09139	0.15281
22.94	0.52807	0.09753	0.06036	0.08436	0.15892
22.99	0.52192	0.12647	0.10651	0.10633	0.15403
23.04	0.50823	0.15113	0.14438	0.11951	0.15892
23.09	0.50883	0.13719	0.16213	0.12039	0.17604
23.14	0.51081	0.11576	0.1574	0.12917	0.18337
23.19	0.50784	0.13183	0.12663	0.14763	0.16259
23.24	0.44277	0.17042	0.08994	0.14938	0.13447
23.29	0.44297	0.18971	0.06982	0.12742	0.12225
23.34	0.47808	0.18221	0.07456	0.10633	0.1357
23.39	0.47828	0.1597	0.10059	0.11599	0.16259
23.44	0.4632	0.13398	0.13609	0.14587	0.18093
23.49	0.46221	0.12969	0.15266	0.1652	0.17971
23.54	0.44475	0.15648	0.14793	0.16344	0.17604
23.59	0.44634	0.1865	0.15621	0.14763	0.17726
23.64	0.44694	0.18221	0.17041	0.12214	0.17848
23.69	0.44257	0.14791	0.14201	0.09842	0.17482
23.74	0.42075	0.11897	0.07692	0.09227	0.16504
23.79	0.43245	0.10611	0.0426	0.09754	0.14303
23.84	0.43305	0.10397	0.05799	0.09578	0.12225
23.89	0.41281	0.11897	0.07811	0.08699	0.12836
23.94	0.40071	0.14362	0.07456	0.08084	0.15526
23.99	0.42888	0.16184	0.06746	0.07206	0.18215
24.04	0.42849	0.17042	0.07692	0.06415	0.18582
24.09	0.41678	0.17149	0.08521	0.07381	0.16259
24.14	0.38941	0.15113	0.08402	0.10545	0.12592
24.19	0.38147	0.09968	0.07337	0.13796	0.10147
24.24	0.38147	0.05573	0.05207	0.14587	0.10147
24.29	0.3656	0.05788	0.0426	0.1406	0.11247
24.34	0.36521	0.10932	0.07337	0.14323	0.11369
24.39	0.3539	0.18221	0.12308	0.15378	0.09535
24.44	0.3537	0.23794	0.1432	0.15641	0.09169
24.49	0.37155	0.2433	0.12663	0.1406	0.12592
24.54	0.35985	0.21972	0.11006	0.11775	0.17115
24.59	0.35132	0.20472	0.11124	0.10457	0.18337
24.64	0.35191	0.19185	0.10888	0.10808	0.15648
24.69	0.38088	0.15327	0.10296	0.12917	0.12103
24.74	0.3533	0.11468	0.10888	0.14938	0.10758
24.79	0.35965	0.11576	0.12899	0.14851	0.11736
24.84	0.35925	0.13826	0.15858	0.1283	0.12836
24.89	0.3414	0.13934	0.18343	0.10721	0.12836
24.94	0.32613	0.13076	0.18343	0.0949	0.12958
24.99	0.32771	0.13505	0.14911	0.08348	0.14303
25.04	0.32771	0.13719	0.10414	0.07821	0.16015
25.09	0.33823	0.12755	0.08994	0.09315	0.16381
25.14	0.31204	0.11147	0.11124	0.12039	0.15281
25.19	0.33188	0.10504	0.13373	0.14323	0.13203
25.24	0.33228	0.11897	0.13373	0.1529	0.11369
25.29	0.30966	0.14469	0.12189	0.15026	0.11858
25.34	0.29796	0.14577	0.11243	0.13708	0.1467
25.39	0.31204	0.12326	0.10178	0.12566	0.16748
25.44	0.31164	0.11897	0.08402	0.12302	0.15648
25.49	0.29637	0.14684	0.07101	0.1239	0.14181
25.54	0.29359	0.16827	0.06982	0.11863	0.15159
25.59	0.30629	0.16077	0.07811	0.10193	0.17237
25.64	0.30589	0.13826	0.09704	0.08963	0.18826
25.69	0.29974	0.1104	0.12308	0.10721	0.19682
25.74	0.2805	0.08789	0.12899	0.14411	0.18093
25.79	0.30173	0.08789	0.09704	0.14938	0.1467
25.84	0.30173	0.10718	0.0426	0.1116	0.14303
25.89	0.28387	0.12969	0.00828	0.07996	0.17726
25.94	0.27614	0.13934	0.02604	0.08963	0.19193
25.99	0.28189	0.13505	0.08047	0.11336	0.16626
26.04	0.28229	0.12433	0.11953	0.11951	0.13081
26.09	0.26979	0.11576	0.11006	0.11775	0.11858
26.14	0.268	0.10718	0.07101	0.1239	0.13814
26.19	0.28189	0.10182	0.05325	0.11775	0.18215
26.24	0.28229	0.10397	0.08402	0.09754	0.2066
26.29	0.25808	0.11468	0.15385	0.0993	0.18093
26.34	0.27455	0.14148	0.20355	0.12742	0.14914
26.39	0.29439	0.19078	0.19053	0.14323	0.15403
26.44	0.29399	0.2358	0.14201	0.1406	0.17604
26.49	0.33723	0.23794	0.11124	0.15466	0.17237
26.54	0.35549	0.20257	0.11006	0.17399	0.14792
26.59	0.30371	0.16506	0.11479	0.15202	0.12103
26.64	0.30371	0.14577	0.11243	0.10018	0.09658
26.69	0.27455	0.14684	0.11479	0.07909	0.08435
26.74	0.25451	0.16292	0.13254	0.10281	0.10269
26.79	0.25471	0.15863	0.14556	0.12039	0.14548
26.84	0.25451	0.11147	0.12426	0.0993	0.17726
26.89	0.24896	0.06002	0.09704	0.06591	0.17359
26.94	0.23706	0.06002	0.10059	0.06766	0.14914
26.99	0.21702	0.10611	0.11361	0.10896	0.13203
27.04	0.21702	0.14577	0.09941	0.1362	0.13081
27.09	0.21444	0.15434	0.06864	0.11511	0.12958
27.14	0.22515	0.14255	0.04615	0.07206	0.1198
27.19	0.21285	0.12111	0.04852	0.05272	0.11491
27.24	0.21246	0.09646	0.07456	0.07206	0.11736
27.29	0.20849	0.08896	0.10769	0.11599	0.12469
27.34	0.22476	0.09968	0.11598	0.14938	0.13936
27.39	0.21067	0.12219	0.09467	0.14587	0.16504
27.44	0.21087	0.15005	0.07692	0.12127	0.18704
27.49	0.21841	0.17363	0.07219	0.0993	0.18826
27.54	0.20829	0.17899	0.06154	0.08436	0.1687
27.59	0.21285	0.16077	0.04024	0.0826	0.14548
27.64	0.21325	0.13505	0.0284	0.10808	0.13814
27.69	0.22079	0.12219	0.0355	0.14323	0.15159
27.74	0.21524	0.12111	0.04734	0.15993	0.15648
27.79	0.20056	0.12111	0.06036	0.15817	0.13081
27.84	0.20036	0.12004	0.07692	0.15466	0.10147
27.89	0.18667	0.12862	0.08757	0.14587	0.10758
27.94	0.19123	0.13505	0.08284	0.12127	0.13325
27.99	0.1946	0.11576	0.06154	0.08963	0.14425
28.04	0.1954	0.08896	0.02959	0.07293	0.1467
28.09	0.19738	0.09432	0.00355	0.08348	0.16504
28.14	0.19837	0.1329	0	0.11687	0.17971
28.19	0.20313	0.16935	0.0142	0.15905	0.16381
28.24	0.20294	0.18006	0.03905	0.18102	0.12347
28.29	0.18111	0.16399	0.07456	0.15817	0.09658
28.34	0.17655	0.13826	0.10769	0.10984	0.10024
28.39	0.18925	0.14255	0.12071	0.08436	0.11125
28.44	0.18885	0.18114	0.10888	0.09051	0.1088
28.49	0.1827	0.20364	0.08876	0.09754	0.10636
28.54	0.19064	0.17899	0.08284	0.09227	0.1198
28.59	0.17675	0.13505	0.08876	0.09578	0.12592
28.64	0.17655	0.11576	0.09231	0.11951	0.1198
28.69	0.17516	0.1254	0.08757	0.1406	0.12225
28.74	0.16961	0.13398	0.08521	0.1406	0.13936
28.79	0.17556	0.12111	0.08639	0.11951	0.15159
28.84	0.17477	0.10182	0.08639	0.09842	0.14548
28.89	0.19262	0.09539	0.08639	0.0993	0.12225
28.94	0.1835	0.09325	0.08047	0.12214	0.09291
28.99	0.16683	0.09325	0.05799	0.14499	0.07946
29.04	0.16743	0.09753	0.02959	0.14938	0.09169
29.09	0.17477	0.09218	0.01065	0.14236	0.11002
29.14	0.15493	0.09218	0.00473	0.14411	0.11858
29.19	0.15334	0.11897	0.01775	0.15466	0.11614
29.24	0.15295	0.14898	0.04497	0.16257	0.10269
29.29	0.17893	0.14684	0.06627	0.16784	0.08191
29.34	0.15751	0.12433	0.05917	0.1696	0.06235
29.39	0.16564	0.12111	0.04497	0.15993	0.05868
29.44	0.16544	0.14577	0.06154	0.13269	0.08191
29.49	0.17893	0.15756	0.11124	0.09754	0.12469
29.54	0.16544	0.13183	0.16805	0.07645	0.16137
29.59	0.15691	0.09861	0.20947	0.08524	0.15892
29.64	0.15711	0.10397	0.22249	0.11072	0.12103
29.69	0.15076	0.1329	0.21065	0.11775	0.08802
29.74	0.16901	0.13505	0.1929	0.09139	0.09291
29.79	0.16465	0.11361	0.17633	0.06063	0.12469
29.84	0.16485	0.11468	0.16213	0.06503	0.1467
29.89	0.15334	0.13934	0.14438	0.10457	0.13814
29.94	0.15334	0.14898	0.12426	0.13796	0.11736
29.99	0.1589	0.13076	0.10651	0.13884	0.10513
30.04	0.15949	0.10932	0.09941	0.11863	0.10024
30.09	0.14561	0.10397	0.09822	0.10808	0.10147
30.14	0.13529	0.11147	0.09467	0.11424	0.13081
30.19	0.14699	0.11897	0.08521	0.11336	0.18582
30.24	0.14759	0.12219	0.08521	0.09402	0.21516
30.29	0.13886	0.12326	0.10888	0.06942	0.18826
30.34	0.14898	0.12755	0.14083	0.06415	0.14914
30.39	0.15275	0.1179	0.16095	0.08699	0.13447
30.44	0.15334	0.0836	0.1645	0.12302	0.12469
30.49	0.14957	0.06324	0.17041	0.14587	0.10513
30.54	0.14164	0.10504	0.16923	0.14763	0.09535
30.59	0.13727	0.18328	0.13373	0.1406	0.09535
30.64	0.13708	0.22186	0.08757	0.13533	0.08435
30.69	0.13767	0.19293	0.08166	0.13445	0.08313
30.74	0.15334	0.13719	0.11006	0.13796	0.10147
30.79	0.13946	0.09003	0.13136	0.13708	0.10513
30.84	0.13985	0.06645	0.14911	0.13181	0.08313
30.89	0.12795	0.08146	0.1787	0.13005	0.07824
30.94	0.14323	0.12433	0.19763	0.12654	0.09902
30.99	0.14541	0.15005	0.1858	0.11511	0.09902
31.04	0.1458	0.14041	0.16686	0.11072	0.06112
31.09	0.13747	0.12219	0.15621	0.11863	0.03912
31.14	0.13569	0.10718	0.13491	0.12566	0.06724
31.19	0.13589	0.09432	0.11361	0.13357	0.11491
31.24	0.13529	0.09646	0.11479	0.1529	0.14914
31.29	0.14283	0.10611	0.13373	0.17135	0.17482
31.34	0.13172	0.10825	0.14201	0.1652	0.18582
31.39	0.122	0.11576	0.13491	0.13533	0.16259
31.44	0.1218	0.13076	0.13373	0.10896	0.13447
31.49	0.12359	0.1179	0.1645	0.0949	0.1467
31.54	0.14104	0.0761	0.21065	0.08787	0.18826
31.59	0.14342	0.05359	0.21065	0.10105	0.20538
31.64	0.14342	0.05359	0.14438	0.13708	0.17237
31.69	0.12974	0.05788	0.07456	0.16081	0.12103
31.74	0.13093	0.07717	0.05207	0.14938	0.09902
31.79	0.1339	0.12111	0.06036	0.12917	0.12103
31.84	0.1337	0.17042	0.07811	0.12478	0.13936
31.89	0.10752	0.19185	0.11953	0.12214	0.1198
31.94	0.12378	0.16506	0.1645	0.11072	0.0868
31.99	0.13311	0.11147	0.1574	0.10193	0.07335
32.04	0.1337	0.10075	0.09467	0.09227	0.07213
32.09	0.10157	0.14898	0.0426	0.07733	0.07213
32.14	0.13549	0.17685	0.0497	0.07206	0.07579
32.19	0.13589	0.14041	0.09941	0.08699	0.07335
32.24	0.12755	0.09218	0.13254	0.0993	0.05501
32.29	0.11902	0.08574	0.11716	0.08524	0.04401
32.34	0.12398	0.09432	0.08166	0.07381	0.07335
32.39	0.12398	0.09003	0.07574	0.10545	0.11858
32.44	0.11129	0.09861	0.09822	0.15729	0.12714
32.49	0.12378	0.12111	0.11006	0.16784	0.09535
32.54	0.10792	0.12326	0.08639	0.1406	0.07335
32.59	0.10732	0.10182	0.05089	0.12478	0.07824
32.64	0.11109	0.09325	0.0426	0.12039	0.08802
32.69	0.12319	0.10611	0.06864	0.09578	0.09902
32.74	0.11744	0.1179	0.09467	0.06415	0.11858
32.79	0.11704	0.12111	0.09941	0.07118	0.12836
32.84	0.11902	0.1254	0.10178	0.11248	0.1088
32.89	0.11585	0.13076	0.11479	0.14148	0.07946
32.94	0.12378	0.13076	0.25917	0.08612	0.16137
32.99	0.12359	0.1254	0.20473	0.11863	0.16381
33.04	0.11506	0.10718	0.15503	0.1406	0.19193
33.09	0.11188	0.08039	0.1503	0.13445	0.22494
33.14	0.11168	0.06538	0.16923	0.11511	0.22861
33.19	0.11149	0.07181	0.1929	0.10721	0.20782
33.24	0.09601	0.07824	0.21065	0.11248	0.20171
33.29	0.11129	0.06967	0.21657	0.1239	0.21516
33.34	0.12378	0.07074	0.20473	0.1362	0.2176
33.39	0.12319	0.10075	0.1858	0.14938	0.19438
33.44	0.11406	0.14898	0.16568	0.16081	0.17359
33.49	0.10573	0.19185	0.14556	0.17311	0.18215
33.54	0.11744	0.20579	0.13609	0.18893	0.19438
33.59	0.11783	0.18328	0.14556	0.21178	0.17237
33.64	0.11783	0.15327	0.15976	0.23023	0.14181
33.69	0.10117	0.15434	0.15621	0.21968	0.1687
33.74	0.11168	0.18006	0.13846	0.17926	0.24572
33.79	0.11208	0.194	0.14911	0.14763	0.28729
33.84	0.11188	0.18757	0.20237	0.15993	0.25917
33.89	0.0978	0.17471	0.24379	0.19859	0.2176
33.94	0.1099	0.15648	0.23669	0.21617	0.21516
33.99	0.1099	0.13826	0.2071	0.20738	0.22983
34.04	0.10137	0.13612	0.1929	0.21793	0.22616
34.09	0.1093	0.14255	0.19408	0.2645	0.21027
34.14	0.10811	0.13826	0.19763	0.30404	0.2066
34.19	0.10752	0.13934	0.20473	0.29262	0.22372
34.24	0.11129	0.16292	0.20355	0.24605	0.25061
34.29	0.1097	0.17578	0.1929	0.22232	0.25917
34.34	0.10315	0.15005	0.19763	0.24868	0.23594
34.39	0.10375	0.11361	0.2284	0.2935	0.20782
34.44	0.10534	0.10289	0.25917	0.30404	0.21638
34.49	0.11387	0.11576	0.25917	0.28032	0.24572
34.54	0.09998	0.13719	0.24734	0.26889	0.25917
34.59	0.09958	0.16077	0.24734	0.2812	0.26161
34.64	0.11367	0.17256	0.24379	0.28998	0.27384
34.69	0.10752	0.1672	0.22604	0.30141	0.28362
34.74	0.09958	0.15327	0.22485	0.34095	0.27017
34.79	0.09978	0.13183	0.2568	0.38401	0.24694
34.84	0.10553	0.10932	0.29112	0.39104	0.23472
34.89	0.10177	0.10718	0.28166	0.37873	0.23105
34.94	0.10415	0.1104	0.24734	0.37873	0.24328
34.99	0.10335	0.0911	0.24142	0.38489	0.28606
35.04	0.09998	0.08039	0.27811	0.38489	0.33985
35.09	0.09998	0.11361	0.32663	0.37873	0.36308
35.14	0.10355	0.14898	0.34793	0.36467	0.34841
35.19	0.10335	0.14898	0.34438	0.34007	0.32274
35.24	0.11347	0.14362	0.31953	0.31722	0.31174
35.29	0.09522	0.14362	0.27692	0.3058	0.32641
35.34	0.11545	0.11147	0.25325	0.31195	0.35208
35.39	0.11605	0.05359	0.29704	0.33831	0.35941
35.44	0.11585	0.03215	0.38107	0.36731	0.35819
35.49	0.09006	0.07717	0.42485	0.37083	0.37653
35.54	0.09939	0.14469	0.3929	0.34974	0.40098
35.59	0.09958	0.18542	0.3432	0.32425	0.41443
35.64	0.09145	0.18542	0.34083	0.29965	0.42421
35.69	0.10216	0.15756	0.3858	0.27153	0.4291
35.74	0.09601	0.11576	0.42722	0.25132	0.41565
35.79	0.09601	0.0836	0.43432	0.26098	0.40465
35.84	0.11188	0.08253	0.4355	0.28822	0.42176
35.89	0.10712	0.10932	0.46509	0.29701	0.43765
35.94	0.09939	0.15648	0.49704	0.27768	0.40098
35.99	0.09939	0.20793	0.46982	0.26098	0.33496
36.04	0.10732	0.21222	0.3929	0.26714	0.31418
36.09	0.0978	0.15113	0.35266	0.28383	0.35452
36.14	0.09819	0.07717	0.38225	0.29965	0.3912
36.19	0.0976	0.04287	0.41775	0.31547	0.37164
36.24	0.1099	0.03751	0.39527	0.31986	0.32641
36.29	0.10375	0.04716	0.33964	0.29262	0.32152
36.34	0.08768	0.0686	0.31479	0.24868	0.35819
36.39	0.08808	0.08253	0.33964	0.23286	0.39364
36.44	0.10117	0.07931	0.3858	0.2478	0.39976
36.49	0.0974	0.07395	0.41065	0.24517	0.37897
36.54	0.10415	0.07074	0.38343	0.20914	0.33619
36.59	0.10335	0.05681	0.32544	0.17838	0.30073
36.64	0.09363	0.04394	0.29586	0.17399	0.31418
36.69	0.09998	0.05252	0.31716	0.18102	0.37042
36.74	0.10018	0.08682	0.34083	0.18717	0.41198
36.79	0.09998	0.12004	0.33018	0.19508	0.40098
36.84	0.09958	0.12969	0.30296	0.19684	0.3643
36.89	0.10553	0.11468	0.28284	0.18717	0.33374
36.94	0.09542	0.10182	0.27456	0.17838	0.31907
36.99	0.09621	0.10075	0.27101	0.18102	0.31296
37.04	0.098	0.08574	0.2568	0.18102	0.30562
37.09	0.09819	0.05359	0.23905	0.16696	0.2934
37.14	0.10573	0.03966	0.25089	0.15554	0.27139
37.19	0.10573	0.06217	0.29586	0.16257	0.24939
37.24	0.10157	0.1104	0.33018	0.16872	0.23594
37.29	0.10315	0.1672	0.33373	0.16344	0.23716
37.34	0.09562	0.194	0.31716	0.16081	0.25306
37.39	0.09601	0.15541	0.30414	0.16344	0.26284
37.44	0.09026	0.0836	0.30651	0.15905	0.25428
37.49	0.08986	0.04502	0.30651	0.15202	0.24817
37.54	0.10593	0.06002	0.27456	0.15378	0.25795
37.59	0.10573	0.08789	0.22367	0.15817	0.26773
37.64	0.098	0.09968	0.20947	0.15378	0.25795
37.69	0.0972	0.10075	0.24379	0.14938	0.24817
37.74	0.10593	0.09325	0.27929	0.14675	0.25306
37.79	0.10593	0.08253	0.28521	0.13533	0.25306
37.84	0.10534	0.07931	0.26982	0.11863	0.22738
37.89	0.10811	0.08467	0.24142	0.11511	0.1846
37.94	0.08947	0.09218	0.20355	0.13005	0.15648
37.99	0.09006	0.10504	0.14438	0.11599	0.09902
38.04	0.10177	0.12647	0.15266	0.1239	0.12836
38.09	0.09581	0.13398	0.17515	0.14938	0.12714
38.14	0.09939	0.1179	0.18817	0.17926	0.10269
38.19	0.09958	0.10932	0.17515	0.19332	0.09902
38.24	0.09542	0.12969	0.1503	0.18366	0.12225
38.29	0.10553	0.14898	0.14201	0.16784	0.14303
38.34	0.0972	0.14148	0.15148	0.15729	0.15281
38.39	0.0978	0.12755	0.1574	0.14148	0.1577
38.44	0.0857	0.13398	0.15266	0.11863	0.14303
38.49	0.09958	0.13826	0.14911	0.10105	0.10147
38.54	0.10792	0.1104	0.14556	0.09315	0.05868
38.59	0.10752	0.08039	0.13609	0.08787	0.05012
38.64	0.098	0.09432	0.12544	0.08612	0.07579
38.69	0.09958	0.14041	0.11716	0.11775	0.11491
38.74	0.09343	0.16292	0.09112	0.18366	0.15159
38.79	0.09383	0.14148	0.04852	0.23199	0.17848
38.84	0.09978	0.10932	0.03077	0.22144	0.18215
38.89	0.09205	0.10182	0.05089	0.17487	0.1467
38.94	0.09621	0.1104	0.07219	0.14675	0.0868
38.99	0.09522	0.1179	0.07692	0.14763	0.04279
39.04	0.10335	0.13934	0.09349	0.15554	0.05379
39.09	0.0978	0.18114	0.13373	0.16081	0.1088
39.14	0.09145	0.21115	0.15858	0.16169	0.1577
39.19	0.09145	0.19185	0.13846	0.15905	0.16504
39.24	0.09006	0.14577	0.10178	0.14148	0.1577
39.29	0.11942	0.12862	0.09941	0.10721	0.15892
39.34	0.10137	0.14469	0.13254	0.08699	0.14425
39.39	0.10196	0.14255	0.15148	0.10721	0.0978
39.44	0.09601	0.10718	0.13136	0.1362	0.05501
39.49	0.08411	0.07931	0.10533	0.13357	0.0599
39.54	0.10117	0.08574	0.11124	0.10808	0.09902
39.59	0.10216	0.09646	0.13491	0.09315	0.12592
39.64	0.09403	0.08789	0.14438	0.0993	0.12225
39.69	0.09998	0.07181	0.13254	0.11336	0.0978
39.74	0.08927	0.06324	0.12663	0.1239	0.07946
39.79	0.08986	0.07181	0.13373	0.13181	0.08557
39.84	0.10772	0.09218	0.13728	0.13181	0.10513
39.89	0.09343	0.08789	0.12899	0.11336	0.11858
39.94	0.08986	0.04287	0.11243	0.0826	0.11736
39.99	0.08927	0	0.08639	0.07557	0.11247
40.04	0.08748	0.00429	0.05917	0.1116	0.1198
40.09	0.09363	0.03537	0.04142	0.15641	0.12592
40.14	0.09423	0.04823	0.03077	0.16608	0.11125
40.19	0.09343	0.04823	0.02367	0.15114	0.10269
40.24	0.09423	0.07717	0.02722	0.14499	0.12469
40.29	0.08371	0.13076	0.0497	0.15641	0.14425
40.34	0.10732	0.15863	0.08639	0.17575	0.13081
40.39	0.10811	0.14791	0.12071	0.18453	0.12592
40.44	0.09224	0.12219	0.13136	0.1652	0.15892
40.49	0.09978	0.10289	0.12308	0.12478	0.18704
40.54	0.09998	0.10075	0.11006	0.10105	0.18337
40.59	0.09562	0.11361	0.11124	0.10457	0.17482
40.64	0.10593	0.12111	0.13609	0.10984	0.17359
40.69	0.0976	0.12326	0.1574	0.11424	0.16748
40.74	0.0974	0.13826	0.14675	0.13796	0.15281
40.79	0.0972	0.1522	0.11598	0.16696	0.14059
40.84	0.09601	0.14148	0.08639	0.1652	0.1357
40.89	0.09581	0.12433	0.06864	0.13533	0.14303
40.94	0.09522	0.12111	0.07692	0.11511	0.16137
40.99	0.09621	0.11576	0.11361	0.12478	0.17604
41.04	0.0974	0.09646	0.15266	0.14675	0.16259
41.09	0.09383	0.07931	0.16805	0.15729	0.12469
41.14	0.09383	0.0836	0.16213	0.15554	0.09902
41.19	0.0857	0.09861	0.1503	0.14675	0.10758
41.24	0.08808	0.11468	0.14675	0.12654	0.13447
41.29	0.08808	0.13183	0.16095	0.10281	0.15648
41.34	0.08768	0.14577	0.17396	0.10808	0.15892
41.39	0.09363	0.14577	0.15858	0.13796	0.13936
41.44	0.10117	0.13719	0.11598	0.15466	0.12103
41.49	0.08986	0.13076	0.08639	0.14499	0.13081
41.54	0.08986	0.1329	0.09349	0.14323	0.1467
41.59	0.08371	0.13612	0.10888	0.16432	0.13203
41.64	0.09205	0.12004	0.10296	0.17663	0.11002
41.69	0.08788	0.08574	0.08639	0.15466	0.10758
41.74	0.08768	0.07503	0.08284	0.12566	0.10269
41.79	0.10335	0.11468	0.09704	0.11951	0.09291
41.84	0.08193	0.15863	0.11716	0.1283	0.10636
41.89	0.09621	0.14148	0.12308	0.12654	0.13447
41.94	0.09581	0.07074	0.09941	0.12654	0.14303
41.99	0.09601	0.01501	0.06982	0.14675	0.14059
42.04	0.09006	0.01929	0.06391	0.17223	0.14303
42.09	0.08966	0.06109	0.06746	0.18102	0.14181
42.14	0.08986	0.09218	0.07219	0.17487	0.12469
42.19	0.08748	0.09753	0.08521	0.16696	0.10758
42.24	0.09601	0.10289	0.09586	0.15554	0.10758
42.29	0.07737	0.13505	0.08639	0.14938	0.13692
42.34	0.07776	0.17471	0.07101	0.16344	0.17726
42.39	0.09145	0.18328	0.08166	0.18541	0.19438
42.44	0.10157	0.16827	0.11243	0.18981	0.17237
42.49	0.09006	0.15434	0.13254	0.1652	0.13447
42.54	0.08947	0.1329	0.13018	0.13005	0.11736
42.59	0.09205	0.08896	0.12308	0.11687	0.12347
42.64	0.08332	0.05145	0.13491	0.1239	0.12836
42.69	0.10177	0.03644	0.14793	0.11424	0.11247
42.74	0.10177	0.03323	0.13491	0.0826	0.09291
42.79	0.08808	0.03323	0.10769	0.08172	0.10391
42.84	0.09125	0.04823	0.11006	0.13181	0.14792
42.89	0.07756	0.08789	0.13609	0.18453	0.19804
42.94	0.07836	0.13612	0.13018	0.1942	0.21149
42.99	0.09403	0.16077	0.08284	0.1696	0.17237
43.04	0.08986	0.14255	0.06272	0.14411	0.12836
43.09	0.09165	0.09968	0.10533	0.13796	0.12836
43.14	0.09165	0.06431	0.14793	0.14411	0.15159
43.19	0.07578	0.05788	0.14438	0.1362	0.15281
43.24	0.08609	0.09432	0.12663	0.11599	0.14059
43.29	0.07955	0.14684	0.12071	0.11775	0.14059
43.34	0.07994	0.16399	0.12071	0.15378	0.14548
43.39	0.0857	0.14898	0.11598	0.18981	0.13936
43.44	0.09165	0.14898	0.10296	0.19244	0.1357
43.49	0.08808	0.16827	0.08402	0.17223	0.13203
43.54	0.08788	0.17149	0.07337	0.15905	0.12225
43.59	0.0855	0.16613	0.07811	0.16257	0.11736
43.64	0.08213	0.17899	0.09704	0.16696	0.12225
43.69	0.08371	0.19721	0.11716	0.15641	0.1198
43.74	0.08352	0.18971	0.11834	0.13708	0.11614
43.79	0.08153	0.16184	0.09586	0.13093	0.14181
43.84	0.08193	0.14684	0.08402	0.13796	0.18215
43.89	0.07201	0.14148	0.10178	0.14587	0.18582
43.94	0.07181	0.13398	0.11243	0.14587	0.14181
43.99	0.08768	0.13505	0.09349	0.14236	0.09658
44.04	0.08352	0.15005	0.08284	0.14675	0.08191
44.09	0.09006	0.16399	0.09231	0.15993	0.08557
44.14	0.09006	0.16613	0.09112	0.1529	0.08924
44.19	0.08352	0.14898	0.08166	0.11951	0.09902
44.24	0.08034	0.11897	0.10178	0.10193	0.12225
44.29	0.07637	0.0911	0.14201	0.12742	0.14059
44.34	0.07558	0.07931	0.14438	0.16432	0.1357
44.39	0.07975	0.08574	0.10888	0.17838	0.12225
44.44	0.07578	0.10611	0.08994	0.17135	0.12469
44.49	0.09185	0.12862	0.10888	0.14675	0.1577
44.54	0.09185	0.1329	0.13491	0.12127	0.20293
44.59	0.08133	0.1254	0.15148	0.11863	0.22738
44.64	0.07598	0.13505	0.15148	0.13533	0.20293
44.69	0.07201	0.1597	0.13846	0.14763	0.16137
44.74	0.07241	0.17042	0.13491	0.15378	0.15281
44.79	0.09205	0.15434	0.14438	0.16432	0.17115
44.84	0.09205	0.13076	0.1432	0.1775	0.16381
44.89	0.07618	0.12219	0.13018	0.19332	0.12592
44.94	0.07598	0.12219	0.12544	0.21441	0.10147
44.99	0.06804	0.1254	0.12781	0.22671	0.11491
45.04	0.0857	0.13398	0.12663	0.21529	0.14181
45.09	0.08629	0.13505	0.14083	0.19508	0.15648
45.14	0.0859	0.1179	0.1716	0.1819	0.16381
45.19	0.07141	0.09968	0.19172	0.16696	0.16626
45.24	0.07558	0.10397	0.1787	0.15026	0.1577
45.29	0.07756	0.12219	0.14083	0.14763	0.14059
45.34	0.07756	0.13398	0.09704	0.15202	0.14792
45.39	0.07816	0.13934	0.07337	0.14323	0.1846
45.44	0.08034	0.13934	0.08757	0.12039	0.19804
45.49	0.08014	0.13505	0.13728	0.0949	0.16381
45.54	0.07975	0.12004	0.19645	0.07118	0.11614
45.59	0.07598	0.0911	0.22485	0.06063	0.09902
45.64	0.07042	0.07503	0.1929	0.0826	0.12714
45.69	0.06963	0.09861	0.12663	0.12302	0.16626
45.74	0.07042	0.14362	0.08402	0.14763	0.17359
45.79	0.07836	0.16292	0.09467	0.14675	0.14914
45.84	0.07955	0.13934	0.12781	0.13445	0.13447
45.89	0.06824	0.11147	0.13491	0.12214	0.15159
45.94	0.06804	0.11361	0.11243	0.11687	0.17115
45.99	0.05991	0.12862	0.10296	0.1283	0.1687
46.04	0.07994	0.13719	0.14556	0.1529	0.1467
46.09	0.0736	0.15113	0.21538	0.16784	0.13203
46.14	0.0736	0.16399	0.23905	0.15554	0.14548
46.19	0.05971	0.14791	0.18343	0.12742	0.1687
46.24	0.06646	0.11897	0.09586	0.10281	0.16993
46.29	0.06011	0.12111	0.04615	0.08436	0.15403
46.34	0.05951	0.14148	0.0497	0.07909	0.14548
46.39	0.07399	0.15541	0.07929	0.09578	0.16259
46.44	0.06407	0.17042	0.11361	0.11687	0.19804
46.49	0.07836	0.18006	0.13491	0.11248	0.21149
46.54	0.07737	0.15863	0.14201	0.09402	0.17482
46.59	0.06844	0.11683	0.1503	0.08699	0.11614
46.64	0.06427	0.09539	0.16686	0.09139	0.08313
46.69	0.07399	0.09432	0.17278	0.0993	0.08313
46.74	0.07439	0.09218	0.16331	0.11511	0.09902
46.79	0.05574	0.09432	0.15621	0.1362	0.12103
46.84	0.06209	0.13398	0.1503	0.15729	0.14548
46.89	0.06348	0.21329	0.14556	0.17663	0.16015
46.94	0.06368	0.26688	0.15148	0.18102	0.15037
46.99	0.07419	0.24437	0.15976	0.15466	0.13447
47.04	0.05594	0.19078	0.14556	0.11687	0.13814
47.09	0.05951	0.18006	0.11834	0.10457	0.14548
47.14	0.05971	0.20043	0.10059	0.12127	0.13081
47.19	0.06626	0.18864	0.09704	0.13708	0.11125
47.24	0.05812	0.14791	0.10414	0.13005	0.12103
47.29	0.06784	0.12326	0.13491	0.11511	0.14548
47.34	0.06765	0.12326	0.17041	0.10984	0.14303
47.39	0.06348	0.13505	0.16568	0.11687	0.10636
47.44	0.05455	0.15434	0.11834	0.12478	0.07457
47.49	0.07042	0.17149	0.08047	0.12478	0.08191
47.54	0.07003	0.16935	0.08047	0.11511	0.1088
47.59	0.06765	0.16827	0.09822	0.10545	0.11736
47.64	0.06011	0.18971	0.12189	0.1116	0.11247
47.69	0.07221	0.21008	0.14793	0.13181	0.1198
47.74	0.07221	0.19185	0.15621	0.1406	0.13936
47.79	0.05594	0.15113	0.14201	0.1362	0.14792
47.84	0.05852	0.12862	0.12899	0.14236	0.1357
47.89	0.06586	0.1329	0.11243	0.16169	0.11858
47.94	0.06606	0.14041	0.07101	0.16432	0.11736
47.99	0.05991	0.1329	0.03314	0.1362	0.12958
48.04	0.06011	0.12111	0.0426	0.10896	0.12836
48.09	0.0615	0.13183	0.08166	0.11248	0.11247
48.14	0.06229	0.16935	0.11006	0.13972	0.11247
48.19	0.05991	0.19507	0.11953	0.15905	0.15281
48.24	0.06229	0.17471	0.11361	0.14587	0.19682
48.29	0.05634	0.13612	0.07929	0.10193	0.1956
48.34	0.05594	0.13505	0.03669	0.06327	0.16137
48.39	0.06229	0.1672	0.02959	0.05624	0.1357
48.44	0.04999	0.18221	0.07101	0.07293	0.13203
48.49	0.05614	0.15327	0.12189	0.07996	0.13203
48.54	0.05594	0.11683	0.14201	0.0703	0.13447
48.59	0.05019	0.11576	0.12663	0.07645	0.15648
48.64	0.05237	0.14362	0.10414	0.10808	0.18215
48.69	0.05634	0.16184	0.10178	0.12039	0.17971
48.74	0.05654	0.16292	0.11361	0.09754	0.13936
48.79	0.05158	0.17149	0.11124	0.08084	0.09535
48.84	0.05158	0.1865	0.07337	0.09315	0.09169
48.89	0.05257	0.18114	0.02485	0.0993	0.1198
48.94	0.05435	0.15541	0.01183	0.08699	0.13447
48.99	0.06209	0.14791	0.04734	0.08436	0.11369
49.04	0.05554	0.18542	0.08876	0.09666	0.07335
49.09	0.05634	0.24544	0.11243	0.09842	0.04401
49.14	0.0484	0.2701	0.13964	0.08084	0.04768
49.19	0.05435	0.2433	0.16213	0.06063	0.08313
49.24	0.05019	0.21329	0.13609	0.05185	0.11614
49.29	0.04979	0.21115	0.08521	0.06239	0.12836
49.34	0.05178	0.21329	0.09112	0.08612	0.13447
49.39	0.05019	0.19936	0.14675	0.10193	0.14914
49.44	0.0363	0.18328	0.17041	0.10984	0.15281
49.49	0.0367	0.16935	0.13728	0.13533	0.13692
49.54	0.04463	0.15648	0.10059	0.17399	0.12103
49.59	0.04404	0.14791	0.10651	0.1819	0.1198
49.64	0.05991	0.13719	0.13728	0.14323	0.13081
49.69	0.06011	0.12433	0.15148	0.10457	0.15648
49.74	0.04206	0.13076	0.12899	0.10281	0.19071
49.79	0.04781	0.16292	0.09586	0.11511	0.19682
49.84	0.05178	0.18114	0.07811	0.10808	0.15892
49.89	0.05257	0.1522	0.07692	0.09402	0.12592
49.94	0.04642	0.11254	0.08402	0.10018	0.13936
49.99	0.05158	0.11468	0.10533	0.11951	0.17848
50.04	0.04761	0.15863	0.1503	0.12478	0.2066
50.09	0.0484	0.19614	0.19527	0.11775	0.22372
50.14	0.04067	0.20257	0.19882	0.11951	0.23472
50.19	0.04424	0.18542	0.16568	0.13269	0.2176
50.24	0.04582	0.1597	0.14675	0.1406	0.17359
50.29	0.04602	0.13612	0.1503	0.13708	0.14548
50.34	0.04642	0.1254	0.13728	0.13005	0.17604
50.39	0.03789	0.12433	0.10414	0.12302	0.24205
50.44	0.04622	0.12326	0.08284	0.11599	0.2665
50.49	0.04622	0.1254	0.06864	0.1116	0.21638
50.54	0.05197	0.14255	0.0497	0.11424	0.1467
50.59	0.05435	0.17471	0.04615	0.12127	0.12592
50.64	0.03789	0.20472	0.07337	0.12214	0.15526
50.69	0.03809	0.22079	0.11006	0.10633	0.19315
50.74	0.04582	0.22294	0.12426	0.08612	0.21883
50.79	0.04602	0.209	0.11243	0.0826	0.22738
50.84	0.04444	0.18006	0.09467	0.0949	0.21638
50.89	0.04463	0.15863	0.09349	0.0993	0.19438
50.94	0.04642	0.16292	0.10769	0.08875	0.17115
50.99	0.03987	0.17685	0.12071	0.08084	0.16259
51.04	0.03591	0.17256	0.12663	0.08787	0.17848
51.09	0.0365	0.1522	0.13254	0.10984	0.20049
51.14	0.04047	0.14684	0.14438	0.1406	0.20293
51.19	0.03789	0.16077	0.15148	0.15729	0.19682
51.24	0.04979	0.16613	0.13728	0.14763	0.20905
51.29	0.05059	0.14041	0.11243	0.14148	0.22738
51.34	0.03829	0.10504	0.11124	0.16169	0.22616
51.39	0.03809	0.08896	0.13609	0.18278	0.21271
51.44	0.04622	0.09218	0.15148	0.17047	0.21516
51.49	0.04662	0.10289	0.13254	0.13445	0.23227
51.54	0.04007	0.12647	0.10414	0.10545	0.23472
51.59	0.03809	0.16506	0.10296	0.10193	0.21394
51.64	0.04027	0.19293	0.12308	0.11775	0.19193
51.69	0.04007	0.19078	0.13846	0.13796	0.18337
51.74	0.04206	0.16827	0.13018	0.15378	0.1956
51.79	0.04245	0.15863	0.11479	0.16872	0.22738
51.84	0.03075	0.17363	0.12308	0.16696	0.27262
51.89	0.03035	0.194	0.15148	0.13181	0.31051
51.94	0.02777	0.18757	0.16095	0.09139	0.32885
51.99	0.03591	0.15005	0.13136	0.08348	0.35086
52.04	0.02797	0.10825	0.08521	0.10457	0.38998
52.09	0.02837	0.09753	0.05207	0.13181	0.43888
52.14	0.03987	0.13398	0.05325	0.15905	0.47433
52.19	0.0361	0.19614	0.08166	0.17663	0.48044
52.24	0.03214	0.23473	0.10651	0.16432	0.45599
52.29	0.03194	0.21972	0.09822	0.1362	0.42787
52.34	0.04245	0.16613	0.05799	0.12478	0.40709
52.39	0.03075	0.11683	0.02959	0.12478	0.38631
52.44	0.03174	0.10825	0.0568	0.10281	0.37164
52.49	0.03233	0.14148	0.12544	0.07557	0.36919
52.54	0.03214	0.17256	0.16805	0.09227	0.35819
52.59	0.03571	0.16827	0.15621	0.15202	0.32029
52.64	0.03789	0.1522	0.13491	0.20475	0.27017
52.69	0.03789	0.16077	0.12781	0.21705	0.2335
52.74	0.0365	0.18328	0.11479	0.19596	0.21149
52.79	0.03829	0.20043	0.09467	0.15817	0.19193
52.84	0.03075	0.21651	0.08521	0.13269	0.1687
52.89	0.02995	0.22401	0.09822	0.1362	0.14425
52.94	0.04047	0.19507	0.12426	0.15378	0.13081
52.99	0.04047	0.14791	0.14083	0.16432	0.1357
53.04	0.02658	0.13612	0.12663	0.17047	0.15281
53.09	0.02678	0.16292	0.09941	0.17487	0.16626
53.14	0.03452	0.17363	0.09231	0.17399	0.1687
53.19	0.03055	0.15541	0.10651	0.17047	0.16504
53.24	0.03214	0.13934	0.12071	0.16608	0.15892
53.29	0.03214	0.14577	0.13136	0.16608	0.16137
53.34	0.03372	0.16184	0.12781	0.1775	0.17359
53.39	0.03273	0.1672	0.10769	0.19244	0.17482
53.44	0.02976	0.15327	0.08639	0.19772	0.14548
53.49	0.03035	0.13398	0.08757	0.19508	0.09413
53.54	0.02599	0.12647	0.10533	0.18278	0.05012
53.59	0.0244	0.13076	0.13018	0.1529	0.04034
53.64	0.02817	0.14041	0.16095	0.13269	0.07213
53.69	0.02797	0.15005	0.19172	0.15729	0.12469
53.74	0.024	0.14684	0.20237	0.19947	0.15648
53.79	0.03015	0.1254	0.19172	0.19772	0.14425
53.84	0.02995	0.11361	0.17988	0.15817	0.0978
53.89	0.03035	0.13505	0.16686	0.14148	0.06846
53.94	0.03392	0.17363	0.13254	0.16081	0.09169
53.99	0.03055	0.194	0.09112	0.16872	0.14059
54.04	0.03769	0.18864	0.07692	0.14675	0.16137
54.09	0.03789	0.17578	0.08639	0.12214	0.15037
54.14	0.03015	0.15756	0.09467	0.11599	0.15648
54.19	0.03372	0.13183	0.10769	0.12127	0.19682
54.24	0.03372	0.12219	0.13136	0.12127	0.22738
54.29	0.03412	0.14577	0.14911	0.10808	0.2066
54.34	0.02043	0.18435	0.14556	0.0993	0.16015
54.39	0.03035	0.20364	0.12071	0.1239	0.14303
54.44	0.03194	0.19614	0.09467	0.17399	0.16381
54.49	0.03233	0.16827	0.09349	0.20211	0.17848
54.54	0.03571	0.12969	0.11953	0.18893	0.17359
54.59	0.02995	0.11147	0.1503	0.1652	0.17359
54.64	0.02202	0.12862	0.1645	0.15554	0.17971
54.69	0.02222	0.15541	0.15858	0.1529	0.16504
54.74	0.03253	0.16827	0.14438	0.14499	0.13814
54.79	0.03214	0.17256	0.13254	0.14148	0.12103
54.84	0.0242	0.17256	0.11834	0.15114	0.11002
54.89	0.024	0.15541	0.10178	0.15905	0.10147
54.94	0.03075	0.1179	0.10059	0.14411	0.11614
54.99	0.03432	0.09968	0.13136	0.11424	0.15403
55.04	0.02797	0.13612	0.16805	0.10105	0.19071
55.09	0.02817	0.18971	0.17515	0.1116	0.20171
55.14	0.02242	0.19507	0.15148	0.12478	0.17726
55.19	0.03194	0.1522	0.11716	0.12917	0.14059
55.24	0.03194	0.12219	0.08521	0.13972	0.13081
55.29	0.03214	0.13398	0.06864	0.15993	0.14914
55.34	0.0244	0.16077	0.07811	0.16784	0.15892
55.39	0.01984	0.17685	0.09941	0.14148	0.13936
55.44	0.02043	0.18114	0.10651	0.09666	0.11369
55.49	0.02063	0.18328	0.10059	0.07293	0.11491
55.54	0.03233	0.18221	0.08521	0.08172	0.14548
55.59	0.02658	0.17792	0.05207	0.0993	0.17971
55.64	0.0244	0.17363	0.0213	0.11511	0.18704
55.69	0.0242	0.17363	0.0355	0.14411	0.17604
55.74	0.03055	0.17578	0.10414	0.16608	0.1687
55.79	0.0248	0.17578	0.1787	0.14587	0.16381
55.84	0.02817	0.16292	0.20828	0.10721	0.16259
55.89	0.02837	0.14362	0.17396	0.09139	0.19071
55.94	0.02599	0.15113	0.11243	0.09227	0.24083
55.99	0.0246	0.19293	0.09112	0.09139	0.24694
56.04	0.0248	0.22079	0.13018	0.09842	0.18949
56.09	0.0246	0.19721	0.18935	0.1283	0.13936
56.14	0.02817	0.14791	0.20237	0.1652	0.14548
56.19	0.02837	0.10182	0.15503	0.18102	0.18093
56.24	0.024	0.06752	0.10651	0.17135	0.20049
56.29	0.0244	0.06752	0.10769	0.16608	0.18949
56.34	0.0248	0.12647	0.12781	0.18278	0.15526
56.39	0.02638	0.20257	0.13254	0.18805	0.13325
56.44	0.02063	0.23473	0.13846	0.15905	0.14792
56.49	0.02004	0.22615	0.1574	0.13093	0.17604
56.54	0.03055	0.209	0.15266	0.13005	0.16748
56.59	0.02619	0.18435	0.11479	0.13269	0.11736
56.64	0.02242	0.14041	0.08047	0.1283	0.08191
56.69	0.02242	0.10718	0.08166	0.12742	0.10636
56.74	0.02658	0.11576	0.12189	0.12302	0.16259
56.79	0.01865	0.16613	0.16923	0.10545	0.19193
56.84	0.02261	0.22937	0.18462	0.09227	0.17726
56.89	0.02222	0.26795	0.16095	0.10369	0.15281
56.94	0.0246	0.26581	0.13018	0.13708	0.14303
56.99	0.02658	0.22722	0.11124	0.16784	0.14303
57.04	0.02202	0.17899	0.09941	0.1696	0.13325
57.09	0.02202	0.14255	0.08639	0.14148	0.11002
57.14	0.02043	0.12862	0.07692	0.11775	0.09535
57.19	0.02857	0.13934	0.08047	0.11951	0.09902
57.24	0.02817	0.16184	0.08876	0.14675	0.10758
57.29	0.02817	0.17685	0.09231	0.18366	0.10513
57.34	0.01468	0.17042	0.09586	0.1942	0.11614
57.39	0.02182	0.16399	0.10059	0.15378	0.16259
57.44	0.02281	0.16935	0.10769	0.08524	0.20416
57.49	0.03233	0.17792	0.12308	0.04657	0.19193
57.54	0.02817	0.17256	0.1574	0.05712	0.14303
57.59	0.01865	0.14577	0.19408	0.08699	0.11614
57.64	0.01805	0.12111	0.19408	0.11072	0.13081
57.69	0.02222	0.11897	0.14911	0.12917	0.15892
57.74	0.02023	0.1329	0.11361	0.15641	0.16381
57.79	0.02043	0.15005	0.12189	0.17399	0.13081
57.84	0.02004	0.19293	0.14438	0.15378	0.0868
57.89	0.01666	0.25295	0.14438	0.11863	0.07335
57.94	0.01607	0.26367	0.13018	0.10808	0.0978
57.99	0.01468	0.21436	0.13254	0.11775	0.13692
58.04	0.01488	0.16935	0.15976	0.11599	0.17115
58.09	0.0244	0.16506	0.19172	0.10018	0.17604
58.14	0.01587	0.18221	0.19527	0.09578	0.14181
58.19	0.0248	0.20364	0.17515	0.10721	0.1088
58.24	0.0242	0.21972	0.16923	0.11511	0.12469
58.29	0.01984	0.22508	0.18225	0.1116	0.17237
58.34	0.02004	0.21436	0.18462	0.10808	0.18826
58.39	0.01607	0.19721	0.16213	0.10018	0.15403
58.44	0.01666	0.17899	0.14201	0.08612	0.11858
58.49	0.01865	0.16077	0.1503	0.09578	0.11614
58.54	0.02222	0.1522	0.16213	0.14938	0.13692
58.59	0.01865	0.16077	0.14083	0.19772	0.15281
58.64	0.01785	0.17363	0.11124	0.19244	0.15281
58.69	0.01845	0.17042	0.13728	0.15993	0.14181
58.74	0.02083	0.15434	0.21183	0.13972	0.13814
58.79	0.01646	0.16399	0.25207	0.13181	0.16381
58.84	0.01666	0.21222	0.22485	0.12127	0.20416
58.89	0.02599	0.24973	0.18462	0.11336	0.2176
58.94	0.02004	0.2433	0.18225	0.11424	0.19071
58.99	0.01646	0.21651	0.19645	0.12742	0.15159
59.04	0.01686	0.20364	0.1929	0.15114	0.13081
59.09	0.02261	0.20472	0.17751	0.17399	0.12347
59.14	0.01666	0.20793	0.17396	0.18014	0.11736
59.19	0.02043	0.21436	0.19053	0.16784	0.12714
59.24	0.02043	0.21329	0.21657	0.15817	0.14181
59.29	0.01845	0.20364	0.22485	0.15905	0.13814
59.34	0.02043	0.20793	0.20237	0.16169	0.1198
59.39	0.01825	0.2358	0.17515	0.1529	0.11125
59.44	0.01785	0.26367	0.18343	0.14499	0.11858
59.49	0.01448	0.26367	0.21183	0.16872	0.13447
59.54	0.02023	0.25295	0.22485	0.21793	0.15648
59.59	0.01845	0.25295	0.22722	0.24517	0.17115
59.64	0.01885	0.24973	0.23905	0.23111	0.17237
59.69	0.01785	0.23365	0.24852	0.2109	0.17237
59.74	0.01448	0.23258	0.2355	0.21002	0.17971
59.79	0.01666	0.26152	0.21302	0.20211	0.19071
59.84	0.01627	0.2926	0.20118	0.18102	0.19682
59.89	0.01607	0.28403	0.19763	0.1819	0.19193
59.94	0.01686	0.25295	0.20947	0.20738	0.18582
59.99	0.0127	0.24759	0.25089	0.21793	0.19927
60.04	0.0121	0.28081	0.30296	0.2065	0.23716
60.09	0.01984	0.32476	0.32544	0.19684	0.27017
60.14	0.01825	0.34405	0.31124	0.20123	0.27384
60.19	0.01071	0.34084	0.28639	0.22496	0.2555
60.24	0.01091	0.31833	0.27574	0.27241	0.24572
60.29	0.02004	0.27974	0.28994	0.31722	0.26161
60.34	0.0121	0.25831	0.31479	0.32689	0.2934
60.39	0.02063	0.29796	0.32189	0.30756	0.31785
60.44	0.02063	0.37406	0.32071	0.29613	0.3313
60.49	0.0125	0.41372	0.33846	0.31195	0.34352
60.54	0.01885	0.38478	0.36213	0.33568	0.35452
60.59	0.01607	0.33976	0.37515	0.34007	0.36186
60.64	0.01587	0.33762	0.38462	0.3304	0.38631
60.69	0.01071	0.37835	0.38935	0.3348	0.41687
60.74	0.02023	0.41586	0.37633	0.35325	0.41809
60.79	0.02043	0.42229	0.36568	0.36643	0.39242
60.84	0.02063	0.42337	0.38225	0.36907	0.38264
60.89	0.01448	0.45016	0.39763	0.36292	0.41076
60.94	0.01468	0.4791	0.36213	0.35589	0.44621
60.99	0.00456	0.45445	0.29822	0.35589	0.45232
61.04	0.00436	0.38478	0.27811	0.3638	0.42543
61.09	0.01428	0.34834	0.31716	0.3638	0.39609
61.14	0.02023	0.37513	0.35266	0.34622	0.38753
61.19	0.01825	0.40729	0.33373	0.33392	0.3912
61.24	0.01845	0.38692	0.28994	0.34886	0.39976
61.29	0.0125	0.33655	0.28521	0.37698	0.41565
61.34	0.01448	0.31404	0.32071	0.38928	0.4291
61.39	0.01408	0.33655	0.35503	0.38313	0.42421
61.44	0.01468	0.37835	0.36095	0.37522	0.41565
61.49	0.01885	0.40086	0.34083	0.3638	0.41443
61.54	0.01646	0.37621	0.29941	0.33919	0.40709
61.59	0.01051	0.32369	0.26509	0.31547	0.38631
61.64	0.01051	0.29689	0.27811	0.30844	0.36308
61.69	0.0127	0.31618	0.33254	0.32074	0.34841
61.74	0.01825	0.33762	0.37278	0.33831	0.34352
61.79	0.0121	0.32797	0.36213	0.34095	0.33985
61.84	0.0125	0.30332	0.32663	0.31898	0.33496
61.89	0.01289	0.2851	0.29704	0.28822	0.32029
61.94	0.00476	0.2776	0.28284	0.26186	0.27995
61.99	0.0121	0.27438	0.27692	0.23902	0.21638
62.04	0.0127	0.26152	0.26982	0.22232	0.17971
62.09	0.01845	0.24544	0.25799	0.22144	0.20905
62.14	0.01428	0.25616	0.23669	0.22759	0.25917
62.19	0.01428	0.29689	0.21538	0.23462	0.26039
62.24	0.01408	0.32797	0.20237	0.25044	0.22005
62.29	0.01488	0.33119	0.20355	0.27241	0.19193
62.34	0.0121	0.31618	0.21893	0.27417	0.19682
62.39	0.02202	0.30439	0.2284	0.25132	0.20782
62.44	0.02202	0.30654	0.22012	0.23023	0.19804
62.49	0.02063	0.30654	0.2142	0.21617	0.15648
62.54	0.01289	0.2776	0.22367	0.18541	0.11858
62.59	0.01448	0.23151	0.23314	0.13972	0.11369
62.64	0.01468	0.21865	0.22367	0.11687	0.12714
62.69	0.01845	0.24973	0.2142	0.13093	0.13325
62.74	0.0121	0.28189	0.21893	0.15114	0.14181
62.79	0.01408	0.28725	0.21893	0.15554	0.17115
62.84	0.01408	0.27331	0.19408	0.14763	0.20905
62.89	0.01488	0.24759	0.15266	0.14236	0.22616
62.94	0.0242	0.21329	0.12544	0.14763	0.21027
62.99	0.01051	0.19507	0.12544	0.16081	0.18093
63.04	0.01012	0.21436	0.13254	0.1652	0.16504
63.09	0.01646	0.25616	0.13609	0.15378	0.16137
63.14	0.01051	0.28081	0.1432	0.1406	0.15403
63.19	0.0125	0.27653	0.15621	0.1406	0.14303
63.24	0.0119	0.25402	0.15503	0.16784	0.13447
63.29	0.00992	0.21543	0.13018	0.20738	0.13081
63.34	0.01408	0.16506	0.11006	0.22056	0.14425
63.39	0.01865	0.13934	0.11834	0.19244	0.17848
63.44	0.01785	0.16827	0.14675	0.15993	0.21271
63.49	0.00813	0.21329	0.16095	0.14499	0.21638
63.54	0.01051	0.22186	0.14438	0.13005	0.18949
63.59	0.01448	0.21222	0.12071	0.10545	0.14792
63.64	0.01408	0.22401	0.11124	0.08963	0.11002
63.69	0.01666	0.24223	0.11361	0.09402	0.0978
63.74	0.01032	0.23901	0.11953	0.11336	0.11858
63.79	0.01686	0.22937	0.12544	0.13181	0.14303
63.84	0.01627	0.24437	0.14201	0.12917	0.15037
63.89	0.01468	0.26902	0.16686	0.10984	0.16015
63.94	0.01607	0.26795	0.16923	0.10633	0.18337
63.99	0.00218	0.2358	0.1432	0.12214	0.19682
64.04	0.00258	0.18221	0.12308	0.12478	0.18704
64.09	0.01448	0.12219	0.12663	0.10018	0.1687
64.14	0.01607	0.09539	0.13609	0.08875	0.14548
64.19	0.02043	0.13398	0.13254	0.11775	0.12469
64.24	0.02063	0.19829	0.11479	0.15378	0.12347
64.29	0.01468	0.21543	0.08994	0.15114	0.14059
64.34	0.00793	0.19829	0.08402	0.12566	0.14914
64.39	0.0123	0.20686	0.11124	0.1116	0.14181
64.44	0.0125	0.21115	0.15266	0.1116	0.12714
64.49	0.00992	0.16827	0.17633	0.11863	0.11614
64.54	0.00674	0.1254	0.16923	0.13884	0.11614
64.59	0.0121	0.13398	0.14083	0.16344	0.13447
64.64	0.0125	0.1597	0.12071	0.17135	0.16504
64.69	0.00992	0.16613	0.12663	0.16784	0.18337
64.74	0.00893	0.17578	0.14675	0.16081	0.17604
64.79	0.01408	0.19829	0.15148	0.14587	0.14914
64.84	0.01408	0.20257	0.12663	0.12127	0.11125
64.89	0.00853	0.17471	0.09941	0.10545	0.08191
64.94	0.0123	0.14577	0.10414	0.10369	0.08313
64.99	0.01686	0.14148	0.12426	0.0993	0.1088
65.04	0.01646	0.14362	0.11953	0.09578	0.12469
65.09	0.00476	0.14362	0.10414	0.11336	0.12836
65.14	0.01012	0.14577	0.13609	0.1362	0.14059
65.19	0.01428	0.13183	0.21893	0.14675	0.15281
65.24	0.01428	0.09003	0.27692	0.15554	0.1467
65.29	0.00893	0.07074	0.25917	0.16872	0.13447
65.34	0.00833	0.10718	0.19408	0.16169	0.13447
65.39	0.00893	0.14255	0.14556	0.13093	0.14181
65.44	0.01666	0.13505	0.13136	0.10545	0.14792
65.49	0.0125	0.12004	0.13254	0.10633	0.14425
65.54	0.01627	0.13183	0.12071	0.13269	0.12347
65.59	0.01607	0.14898	0.07811	0.16081	0.09291
65.64	0.01666	0.13826	0.02959	0.16608	0.0868
65.69	0.00655	0.1104	0.02367	0.15466	0.11369
65.74	0.01071	0.09539	0.06982	0.14411	0.14792
65.79	0.01091	0.11254	0.13136	0.1406	0.1687
65.84	0.01448	0.13505	0.17041	0.14236	0.17848
65.89	0.0125	0.12004	0.17396	0.15202	0.1956
65.94	0.0127	0.07824	0.14556	0.16784	0.2335
65.99	0.0125	0.05895	0.11006	0.17399	0.25428
66.04	0.01032	0.09325	0.09941	0.15817	0.21271
66.09	0.0127	0.15648	0.11361	0.13005	0.12347
66.14	0.01289	0.20579	0.12663	0.10721	0.05257
66.19	0.0127	0.21972	0.11598	0.10018	0.04279
66.24	0.00635	0.21758	0.09586	0.10457	0.08191
66.29	0.01408	0.22615	0.10533	0.12214	0.12958
66.34	0.01448	0.24759	0.12899	0.14323	0.1467
66.39	0.01428	0.25938	0.11953	0.14675	0.14181
66.44	0.0121	0.23901	0.09231	0.13708	0.13936
66.49	0.00615	0.17899	0.11243	0.13884	0.14792
66.54	0.0123	0.10504	0.17396	0.15554	0.15526
66.59	0.0125	0.06967	0.20237	0.16081	0.15281
66.64	0.01488	0.09968	0.17041	0.14763	0.13936
66.69	0.0121	0.16077	0.13018	0.13708	0.12836
66.74	0.0125	0.20793	0.11361	0.1406	0.13203
66.79	0.0123	0.22079	0.10769	0.14323	0.14303
66.84	0.00793	0.2015	0.10651	0.13796	0.13936
66.89	0.00893	0.16399	0.11953	0.13533	0.11491
66.94	0.01408	0.13826	0.14083	0.13884	0.08924
66.99	0.01389	0.14362	0.13964	0.14499	0.09413
67.04	0.00813	0.16399	0.12663	0.16432	0.12347
67.09	0.00813	0.17363	0.13964	0.19684	0.14059
67.14	0.0121	0.16184	0.16213	0.2188	0.11736
67.19	0.0125	0.14577	0.15621	0.2188	0.0709
67.24	0.00833	0.15113	0.13373	0.20387	0.05746
67.29	0.01428	0.17792	0.13136	0.17135	0.09413
67.34	0.00674	0.19936	0.14438	0.13708	0.12225
67.39	0.00595	0.2015	0.14201	0.1362	0.09413
67.44	0.01032	0.20686	0.13136	0.15905	0.03301
67.49	0.01448	0.22294	0.12781	0.16784	0
67.54	0.00853	0.22294	0.13491	0.1696	0.02323
67.59	0.00853	0.18435	0.12663	0.18717	0.08802
67.64	0.00813	0.14041	0.09704	0.19684	0.14792
67.69	0.000793493	0.13505	0.08166	0.19069	0.16015
67.74	0.00873	0.16077	0.11361	0.19596	0.14181
67.79	0.00813	0.16399	0.15385	0.2065	0.13203
67.84	0.00615	0.12219	0.1432	0.18629	0.13203
67.89	0.01071	0.07288	0.09941	0.14236	0.12958
67.94	0.0127	0.06752	0.07574	0.10808	0.12469
67.99	0.0123	0.10075	0.09112	0.08787	0.12592
68.04	0.01587	0.13719	0.12189	0.08084	0.12592
68.09	0.01051	0.15541	0.14793	0.08875	0.1198
68.14	0.01012	0.15648	0.16923	0.1116	0.11125
68.19	0.01012	0.15005	0.18225	0.13796	0.11125
68.24	0.01051	0.14469	0.19172	0.14851	0.13447
68.29	0.00893	0.13719	0.1929	0.13181	0.16993
68.34	0.0125	0.11576	0.18343	0.11599	0.17971
68.39	0.01289	0.08574	0.15976	0.1283	0.15403
68.44	0.0119	0.07824	0.13609	0.15378	0.13081
68.49	0.01289	0.09753	0.13018	0.17399	0.13081
68.54	0.00417	0.12433	0.13728	0.20035	0.1357
68.59	0.00476	0.14791	0.13491	0.21178	0.12958
68.64	0.00615	0.16935	0.12544	0.17663	0.12347
68.69	0.01091	0.18328	0.11598	0.11687	0.12836
68.74	0.00476	0.17792	0.11361	0.08963	0.13203
68.79	0.00456	0.1597	0.12071	0.11072	0.12103
68.84	0.00476	0.1522	0.13018	0.14499	0.08924
68.89	0.00833	0.17042	0.12426	0.15026	0.06479
68.94	0.0125	0.20364	0.10533	0.12127	0.07335
68.99	0.0125	0.21436	0.09822	0.09578	0.10147
69.04	0.00417	0.19293	0.11243	0.10193	0.11247
69.09	0.00992	0.17149	0.13136	0.1283	0.10513
69.14	0.00694	0.18114	0.13964	0.15993	0.12225
69.19	0.00674	0.209	0.12544	0.19156	0.16626
69.24	0.00615	0.21972	0.08994	0.19069	0.18215
69.29	0.00417	0.20364	0.06982	0.14411	0.14914
69.34	0.00476	0.18114	0.09349	0.0993	0.11858
69.39	0.00436	0.16506	0.13846	0.10281	0.11858
69.44	0.01032	0.16827	0.15976	0.13357	0.11491
69.49	0.00853	0.17792	0.1503	0.15114	0.08435
69.54	0.01012	0.16184	0.13491	0.15026	0.04768
69.59	0.01051	0.13076	0.13964	0.1362	0.04156
69.64	0.0123	0.13505	0.1645	0.10721	0.05623
69.69	0.01051	0.16827	0.17515	0.07996	0.06846
69.74	0.00873	0.17792	0.14438	0.07996	0.08313
69.79	0.00873	0.17042	0.10178	0.10896	0.11247
69.84	0.01289	0.1865	0.10178	0.14411	0.13692
69.89	0.00793	0.21651	0.13728	0.15817	0.12958
69.94	0.0123	0.21758	0.16923	0.14763	0.11002
69.99	0.0121	0.19078	0.19763	0.1362	0.11125
70.04	0.0121	0.16613	0.22722	0.14148	0.1467
70.09	0.01032	0.16827	0.22012	0.16257	0.18949
70.14	0.01051	0.18971	0.15148	0.18453	0.1956
70.19	0.01032	0.21008	0.07929	0.19332	0.15648
70.24	0.01408	0.209	0.0568	0.18453	0.10391
70.29	0.01071	0.19507	0.07811	0.15729	0.0868
70.34	0.00456	0.19078	0.10888	0.13445	0.11125
70.39	0.00496	0.18864	0.12426	0.14675	0.14425
70.44	0.0123	0.16399	0.12544	0.18453	0.15648
70.49	0.00813	0.12111	0.13964	0.20299	0.15526
70.54	0.00674	0.1104	0.15385	0.18629	0.14792
70.59	0.00655	0.14898	0.13609	0.17135	0.1198
70.64	0.01448	0.19507	0.12308	0.1819	0.08557
70.69	0.0123	0.2015	0.16568	0.19684	0.08313
70.74	0.00873	0.18435	0.20828	0.18893	0.11858
70.79	0.00813	0.18006	0.18698	0.16608	0.14914
70.84	0.00615	0.18221	0.16095	0.1529	0.14914
70.89	0.0121	0.17578	0.19882	0.14938	0.13692
70.94	0.00833	0.18542	0.2497	0.14587	0.13203
70.99	0.00793	0.22508	0.24379	0.16696	0.13692
71.04	0.01071	0.2508	0.20473	0.21968	0.14792
71.09	0.00992	0.23901	0.18107	0.25132	0.15037
71.14	0.01012	0.21865	0.16331	0.22232	0.12225
71.19	0.01091	0.21222	0.13609	0.18102	0.09169
71.24	0.00853	0.22079	0.12544	0.17135	0.11491
71.29	0.00833	0.23901	0.13846	0.16872	0.17237
71.34	0.00436	0.24759	0.14675	0.15729	0.1846
71.39	0.00496	0.21865	0.14911	0.17047	0.12714
71.44	0.00635	0.17042	0.16095	0.20211	0.07946
71.49	0.01032	0.15541	0.1716	0.20475	0.10147
71.54	0.0125	0.17792	0.17041	0.18453	0.16504
71.59	0.0119	0.18328	0.17041	0.19069	0.20293
71.64	0.0123	0.1522	0.16686	0.22759	0.2066
71.69	0.00595	0.13934	0.14556	0.24341	0.20416
71.74	0.01091	0.18006	0.12781	0.20738	0.19804
71.79	0.01051	0.23258	0.14201	0.15378	0.17237
71.84	0.01468	0.26367	0.16686	0.1529	0.14792
71.89	0.00674	0.28081	0.1716	0.21529	0.13936
71.94	0.00674	0.28832	0.16686	0.26626	0.12225
71.99	0.00635	0.2776	0.1858	0.25835	0.09535
72.04	0.0119	0.26259	0.2284	0.23374	0.0978
72.09	0.00655	0.26259	0.25207	0.23638	0.13203
72.14	0.00813	0.26367	0.22249	0.2355	0.16259
72.19	0.00793	0.25509	0.16213	0.21441	0.18215
72.24	0.01468	0.26474	0.12308	0.21617	0.20782
72.29	0.00238	0.29368	0.13846	0.2522	0.23594
72.34	0.0121	0.30011	0.19408	0.28032	0.24205
72.39	0.0125	0.27224	0.26272	0.27417	0.22249
72.44	0.00813	0.25188	0.31598	0.24692	0.21149
72.49	0.01032	0.25188	0.33018	0.23023	0.22861
72.54	0.01428	0.25831	0.30769	0.23989	0.24817
72.59	0.01448	0.27974	0.28284	0.26186	0.24572
72.64	0.00833	0.32154	0.28521	0.27504	0.23839
72.69	0.00853	0.35477	0.31834	0.28295	0.23716
72.74	0.01032	0.36656	0.36095	0.29965	0.22616
72.79	0.00992	0.37513	0.3716	0.3225	0.2176
72.84	0.00456	0.3955	0.33254	0.33831	0.23472
72.89	0.01032	0.42015	0.28402	0.33304	0.26406
72.94	0.01012	0.43516	0.27929	0.3058	0.28606
72.99	0.01071	0.43408	0.31006	0.28735	0.30196
73.04	0.00655	0.42229	0.34556	0.31371	0.31174
73.09	0.01051	0.42658	0.39053	0.36292	0.30807
73.14	0.0127	0.45874	0.46154	0.39543	0.29829
73.19	0.0121	0.49946	0.52426	0.41476	0.30196
73.24	0.00476	0.51983	0.51124	0.43849	0.32641
73.29	0.00694	0.51447	0.44615	0.45606	0.35086
73.34	0.00853	0.50482	0.43314	0.46134	0.35086
73.39	0.00813	0.50911	0.50059	0.47715	0.35086
73.44	0.01051	0.53055	0.56568	0.50703	0.38386
73.49	0.0125	0.56484	0.58225	0.52988	0.43399
73.54	0.00694	0.597	0.59172	0.55185	0.45966
73.59	0.00655	0.61736	0.62012	0.58787	0.45966
73.64	0.01051	0.62272	0.65562	0.62566	0.45599
73.69	0.00813	0.62165	0.69349	0.64323	0.46455
73.74	0.00813	0.63451	0.72189	0.64675	0.5
73.79	0.00397	0.6731	0.74556	0.65993	0.54523
73.84	0.00873	0.73098	0.78225	0.68629	0.57213
73.89	0.00813	0.78885	0.82367	0.7188	0.5868
73.94	0.00873	0.83065	0.8355	0.76186	0.63325
73.99	0.00793	0.84995	0.83077	0.81898	0.72249
74.04	0.00655	0.85531	0.84615	0.87786	0.80318
74.09	0.000198373	0.85959	0.88284	0.92004	0.82152
74.14	0	0.86388	0.91953	0.92619	0.78729
74.19	0.01071	0.87031	0.92426	0.9007	0.76161
74.24	0.01051	0.88639	0.91361	0.87434	0.78973
74.29	0.00496	0.91211	0.93609	0.86995	0.85086
74.34	0.00476	0.93033	0.98698	0.86995	0.90709
74.39	0.01032	0.93033	1	0.86907	0.93765
74.44	0.01051	0.92926	0.96095	0.90158	0.94254
74.49	0.01051	0.95284	0.92781	0.96661	0.94377
74.54	0.01071	0.99143	0.93373	1	0.95966
74.59	0.00635	1	0.96331	0.9754	0.98411
74.64	0.00853	0.95713	0.9929	0.93761	1
74.69	0.0119	0.89711	0.99645	0.92004	0.99633
74.74	0.0119	0.87031	0.95148	0.91301	0.96944
74.79	0.00615	0.88424	0.86864	0.90422	0.9291
74.84	0.00258	0.91533	0.79763	0.89279	0.91443
74.89	0.01071	0.93033	0.77396	0.88401	0.93032
74.94	0.01012	0.91533	0.77988	0.87083	0.92787
74.99	0.0127	0.8746	0.77278	0.84007	0.87408
75.04	0.01012	0.82208	0.7432	0.80053	0.79462
75.09	0.000991867	0.78135	0.71124	0.77944	0.72861
75.14	0.000793493	0.76527	0.69586	0.77153	0.6956
75.19	0.00436	0.74598	0.70533	0.74077	0.68093
75.24	0.00853	0.69346	0.71834	0.69508	0.66504
75.29	0.01051	0.63237	0.70178	0.67838	0.63692
75.34	0.00992	0.60557	0.65325	0.67399	0.61369
75.39	0.00992	0.61415	0.6	0.63884	0.59658
75.44	0.00496	0.62594	0.56213	0.59315	0.56479
75.49	0.0121	0.61093	0.54556	0.57909	0.52445
75.54	0.0125	0.56913	0.54201	0.57206	0.50367
75.59	0.0121	0.5284	0.53254	0.53427	0.49144
75.64	0.00615	0.50589	0.49941	0.48067	0.44132
75.69	0.00655	0.48124	0.44734	0.43585	0.3643
75.74	0.00655	0.44802	0.40592	0.41125	0.32641
75.79	0.00595	0.42765	0.40237	0.41828	0.3423
75.84	0.00853	0.41693	0.42012	0.44025	0.36308
75.89	0.00853	0.40622	0.42012	0.42443	0.35941
75.94	0.00873	0.40193	0.4	0.37258	0.34474
75.99	0.00436	0.4105	0.37988	0.3471	0.32396
76.04	0.00635	0.41158	0.35148	0.35413	0.2824
76.09	0.00833	0.38907	0.30414	0.34534	0.24328
76.14	0.00853	0.34512	0.25799	0.32162	0.24205
76.19	0.0121	0.30439	0.2426	0.31722	0.26773
76.24	0.0123	0.28296	0.26154	0.31898	0.27384
76.29	0.01012	0.27117	0.28876	0.2935	0.25428
76.34	0.00992	0.26367	0.29822	0.24868	0.23472
76.39	0.00873	0.27867	0.28876	0.21617	0.2176
76.44	0.00813	0.30868	0.28402	0.20475	0.19438
76.49	0.00853	0.31297	0.29586	0.21793	0.18582
76.54	0.00793	0.28189	0.30059	0.23902	0.20293
76.59	0.00278	0.24973	0.28876	0.22759	0.20416
76.64	0.00417	0.24544	0.27456	0.18102	0.16626
76.69	0.00813	0.26259	0.2568	0.15202	0.13325
76.74	0.00813	0.2776	0.21775	0.16081	0.14059
76.79	0.01071	0.27224	0.17278	0.16872	0.15403
76.84	0.00278	0.24544	0.16805	0.15993	0.14425
76.89	0.00674	0.21008	0.19882	0.15993	0.12714
76.94	0.00595	0.18328	0.20828	0.1652	0.10758
76.99	0.01012	0.17899	0.19172	0.15817	0.0978
77.04	0.00436	0.194	0.19172	0.15466	0.11491
77.09	0.01051	0.21865	0.2142	0.16608	0.15281
77.14	0.01012	0.22294	0.22249	0.17135	0.17971
77.19	0.00238	0.18971	0.21183	0.16081	0.16626
77.24	0.00456	0.15756	0.19645	0.15554	0.13081
77.29	0.00833	0.17471	0.17988	0.16344	0.12592
77.34	0.00873	0.22508	0.16923	0.1696	0.16626
77.39	0.00635	0.24759	0.17515	0.17047	0.20416
77.44	0.00813	0.22401	0.17751	0.17311	0.20171
77.49	0.0127	0.18971	0.15976	0.17135	0.17726
77.54	0.0125	0.16613	0.14083	0.14587	0.15526
77.59	0.00635	0.15005	0.14911	0.10984	0.14792
77.64	0.00496	0.15005	0.1716	0.09666	0.15526
77.69	0.0123	0.16399	0.16568	0.12039	0.16626
77.74	0.0123	0.17042	0.12544	0.15554	0.16015
77.79	0.00635	0.1672	0.09704	0.17399	0.14059
77.84	0.00853	0.17685	0.11598	0.16344	0.1357
77.89	0.00218	0.19721	0.14911	0.14236	0.16381
77.94	0.00258	0.194	0.15503	0.14323	0.21638
77.99	0.00635	0.17256	0.14556	0.17135	0.23839
78.04	0.00635	0.16292	0.14438	0.1819	0.20293
78.09	0.00397	0.17363	0.15148	0.15729	0.1467
78.14	0.00476	0.17685	0.15266	0.13884	0.11614
78.19	0.01071	0.14898	0.14556	0.1529	0.11736
78.24	0.00298	0.10825	0.12899	0.15993	0.14303
78.29	0.00258	0.08682	0.10769	0.12654	0.17482
78.34	0.00238	0.08253	0.09941	0.0949	0.17359
78.39	0.01012	0.07824	0.10888	0.11424	0.13203
78.44	0.00853	0.07395	0.12308	0.16257	0.10269
78.49	0.00417	0.09432	0.14083	0.18629	0.11002
78.54	0.00417	0.14255	0.16923	0.1775	0.13325
78.59	0.00436	0.18114	0.17633	0.15466	0.15159
78.64	0.00238	0.18971	0.13491	0.13269	0.16015
78.69	0.00476	0.19614	0.08284	0.12214	0.15037
78.74	0.00397	0.20793	0.07219	0.11599	0.12836
78.79	0.01091	0.18971	0.09586	0.09842	0.11002
78.84	0.00635	0.13398	0.11479	0.09139	0.10513
78.89	0.00853	0.09003	0.11834	0.13181	0.10513
78.94	0.00873	0.09646	0.10888	0.19244	0.09658
78.99	0.00813	0.12219	0.09349	0.20738	0.07824
79.04	0.01468	0.12433	0.09349	0.16257	0.0599
79.09	0.00635	0.1104	0.10888	0.10721	0.05623
79.14	0.00655	0.11683	0.11361	0.07909	0.0709
79.19	0.00655	0.15005	0.12189	0.07733	0.0978
79.24	0.01468	0.16827	0.16568	0.08875	0.12592
79.29	0.00674	0.15113	0.22012	0.09666	0.1357
79.34	0.00674	0.13612	0.22485	0.09402	0.13081
79.39	0.00833	0.14577	0.17633	0.09402	0.13203
79.44	0.00436	0.14791	0.13846	0.11951	0.14548
79.49	0.0127	0.11254	0.14438	0.16081	0.16015
79.54	0.0119	0.07717	0.16095	0.16872	0.16137
79.59	0.00476	0.06967	0.1503	0.11687	0.14792
79.64	0.01051	0.06324	0.12781	0.04218	0.12469
79.69	0.00674	0.04287	0.11953	0	0.10269
79.74	0.00655	0.04502	0.11479	0.00879	0.08557
79.79	0.00496	0.07824	0.10296	0.05624	0.08068
79.84	0.00436	0.10182	0.09467	0.11248	0.0978
79.89	0.01012	0.10397	0.09586	0.14236	0.13936
79.94	0.01091	0.1104	0.11124	0.14148	0.18704
79.99	0.00893	0.12326	0.13964	0.13796	0.20782
